# Supplementary material for: Isolation and Characterization of a New Phage Infecting Elizabethkingia anophelis and Evaluation of Its Therapeutic Efficacy in vitro and in vivo
Source: Front Microbiol. 2020 May 13;11:728. doi: 10.3389/fmicb.2020.00728 (PMC7237756; doi:10.3389/fmicb.2020.00728)
Supplement: Supplementary file 2 [file Table_1.XLSX]

## Sheet: TCUEAP1_blastpTab_virus
Supplementary Table S1: Summary of the BLASTP results for the putative protein products of the ORFs in TCUEAP1 genome against the proteins of virus origin in NCBI nr database.
Query	qlen	sacc	stitle	Taxid	Virus	slen	evalue	pident	bitscore	qstart	qend	sstart	send
TCUEAP1_1	146	AZF88606	DNA-packaging protein	2488664	Vibrio phage P23	85	1.44e-11	38.281	63.5	14	137	30	145
TCUEAP1_1	146	QDP63713	putative terminase small subunit	2591644	Prokaryotic dsDNA virus sp.	85	6.5e-10	33.071	59.3	11	134	18	134
TCUEAP1_1	146	YP_009321251	DNA packaging protein	1814287	Flavobacterium phage Fpv7	92	1.25e-09	31.159	58.5	9	143	30	155
TCUEAP1_1	146	AUR90655	DNA-packaging protein, partial	1881251	Vibrio phage 1.149.O._10N.286.55.A12	84	5.03e-07	29.134	51.2	14	136	16	135
TCUEAP1_1	146	AUS00278	DNA-packaging protein, partial	1881275	Vibrio phage 1.273.O._10N.286.54.C7	84	8.44e-07	29.134	50.8	14	136	16	135
TCUEAP1_1	146	QDP61714	putative terminase small subunit	2591644	Prokaryotic dsDNA virus sp.	41	1.71e-06	45.902	50.1	75	134	73	133
TCUEAP1_1	146	YP_009639206	terminase small subunit	1934252	Salmonella virus BTP1	81	3.59e-06	32.773	49.3	11	128	18	127
TCUEAP1_1	146	YP_007004320	terminase small subunit	1090133	Enterobacteria phage IME10	81	7.09e-06	33.065	48.5	11	128	20	129
TCUEAP1_1	146	ABN47323	Gp3, partial	424925	Salmonella phage SETP15	25	8.02e-06	56.757	48.1	92	128	82	118
TCUEAP1_1	146	AKH60702	terminase small subunit, partial	1647459	Salmonella phage SEN23	25	9.52e-06	56.757	47.4	92	128	91	127
TCUEAP1_1	146	YP_009274688	terminase small subunit	1810705	Salmonella phage 118970_sal4	25	9.88e-06	56.757	48.1	92	128	91	127
TCUEAP1_1	146	YP_009191454	terminase small subunit	1647458	Salmonella phage SEN22	25	1.09e-05	56.757	47.8	92	128	91	127
TCUEAP1_1	146	AKJ74253	hypothetical protein SP25_21	1654886	Salmonella phage 25	25	1.11e-05	56.757	47.8	92	128	93	129
TCUEAP1_1	146	YP_006383887	terminase small subunit	1127357	Salmonella phage SPN9CC	25	1.24e-05	56.757	47.8	92	128	91	127
TCUEAP1_1	146	NP_720325	terminase small subunit	173443	Salmonella virus ST64T	25	1.25e-05	56.757	47.8	92	128	91	127
TCUEAP1_1	146	YP_002533460	Terminase, small subunit	348058	Salmonella phage epsilon34	25	1.25e-05	56.757	47.8	92	128	91	127
TCUEAP1_1	146	ABN47322	Gp3	424924	Salmonella phage SETP14	25	1.25e-05	56.757	47.8	92	128	91	127
TCUEAP1_1	146	P16937	RecName: Full=Terminase, small subunit; AltName: Full=DNA-packaging protein gp3	10750	Enterobacteria phage LP7	25	1.77e-05	56.757	47.4	92	128	91	127
TCUEAP1_1	146	YP_006560551	terminase small subunit	1168548	Salmonella phage vB_SemP_Emek	25	4.24e-05	55.556	46.2	93	128	92	127
TCUEAP1_1	146	QDP65988	putative terminase small subunit	2591644	Prokaryotic dsDNA virus sp.	71	7.96e-05	30.097	45.4	28	130	52	129
TCUEAP1_1	146	QDP46065	putative terminase small subunit	2591644	Prokaryotic dsDNA virus sp.	27	9.76e-05	53.846	45.4	92	130	91	129
TCUEAP1_1	146	AZU97898	putative terminase small subunit	2500150	Vibrio phage LP.1	82	0.000202	31.092	44.3	15	133	21	131
TCUEAP1_1	146	AZV00262	terminase small subunit	2500568	Paracoccus phage vB_PkoS_Pkon1	36	0.000417	46.154	43.9	82	133	86	133
TCUEAP1_1	146	ANS02995	hypothetical protein	1868666	uncultured Mediterranean phage uvDeep-CGR1-KM17-C101	91	0.001	25.373	42.4	11	143	6	132
TCUEAP1_1	146	ATN94120	putative terminase small subunit	2048005	Shigella phage vB_SflS-ISF001	88	0.001	29.771	42.7	4	131	20	139
TCUEAP1_1	146	AUR84230	DNA-packaging protein, partial	2070717	Vibrio phage 1.052.A._10N.286.46.C3	88	0.001	28.358	42.4	5	133	24	144
TCUEAP1_1	146	CAJ28400	terminase small subunit	342373	Yersinia phage PY100	85	0.002	26.357	42.4	7	130	31	149
TCUEAP1_1	146	AGR46562	putative terminase small subunit	1366055	Pseudoalteromonas phage TW1	29	0.003	48.837	41.2	91	133	85	127
TCUEAP1_1	146	QDP46626	putative terminase small subunit	2591644	Prokaryotic dsDNA virus sp.	29	0.004	47.619	41.2	92	133	86	127
TCUEAP1_1	146	ATW57818	putative terminase small subunit	2053686	Salmonella phage YSP2	62	0.007	30.526	40.4	42	131	57	143
TCUEAP1_1	146	AUS01328	DNA-packaging protein, partial	1881279	Vibrio phage 1.284.A._10N.286.55.A5	82	0.008	25.203	40	15	133	30	150
TCUEAP1_1	146	AWY08703	putative terminase small subunit	2175169	Escherichia phage Eco_BIFF	88	0.008	29.545	40	4	131	20	139
TCUEAP1_1	146	AYP69372	terminase small subunit	2419683	Shigella phage phi2457T	88	0.008	29.545	40	4	131	20	139
TCUEAP1_1	146	YP_004414845	putative terminase small subunit	1002724	Shigella virus Shfl1	88	0.009	29.545	40	4	131	20	139
TCUEAP1_1	146	YP_009112981	hypothetical protein pSf2_043	1572702	Shigella phage pSf-2	88	0.009	29.545	40	4	131	20	139
TCUEAP1_1	146	ARW57212	terminase small subunit	1983554	Escherichia phage vB_EcoS_SH2	88	0.009	29.545	40	4	131	20	139
TCUEAP1_1	146	YP_003891	putative terminase small subunit	1921008	Escherichia virus T1	88	0.01	29.545	40	4	131	20	139
TCUEAP1_1	146	ATN48410	terminase small subunit	2024314	Shigella phage Sfin-1	88	0.01	29.545	40	4	131	20	139
TCUEAP1_14	401	AXY83376	Clp protease-like protein	2301642	Acidovorax phage ACPWH	45	8.23e-16	31.72	83.6	28	208	35	211
TCUEAP1_14	401	AQY52649	serine protease	1633782	Listeria phage LWP01	53	1.02e-14	26.606	79.3	6	218	22	228
TCUEAP1_14	401	AKH47524	phage related protease	186617	uncultured marine virus	55	1.5e-14	28.959	79.7	6	224	15	216
TCUEAP1_14	401	YP_009273332	ATP-dependent Clp protease proteolytic subunit 1	1775140	Bacillus phage vB_BhaS-171	51	1.62e-14	30.476	78.2	6	209	42	237
TCUEAP1_14	401	QAY02668	Clp protease	2510149	Staphylococcus phage vB_SauS_fPfSau02	43	3.11e-14	30.46	77.4	8	178	22	185
TCUEAP1_14	401	AXF38860	Clp protease-like protein	2268608	Staphylococcus phage SA137ruMSSAST121PVL	43	8e-14	29.885	76.3	8	178	22	185
TCUEAP1_14	401	AUM57732	prohead protease	2060951	Staphylococcus phage phiSa2wa_st5	43	8.56e-14	29.885	76.3	8	178	26	189
TCUEAP1_14	401	AGG36575	protease	1296641	Staphylococcus phage LH1	43	9.33e-14	29.885	76.3	8	178	26	189
TCUEAP1_14	401	ANS03590	protease	1868680	uncultured Mediterranean phage uvDeep-CGR2-KM21-C345	42	9.65e-14	31.548	77.4	8	175	18	172
TCUEAP1_14	401	ASN72177	putative Clp protease	2100421	uncultured Caudovirales phage	43	1.11e-13	29.48	75.9	1	172	1	165
TCUEAP1_14	401	NP_075503	protease	130478	Staphylococcus virus phiSLT	43	1.72e-13	29.885	75.5	8	178	22	185
TCUEAP1_14	401	YP_009285252	Clp protease-like protein	1868599	Bacillus phage PfEFR-5	43	1.74e-13	29.31	75.1	8	178	14	180
TCUEAP1_14	401	YP_008058802	protease	1277672	Staphylococcus phage StauST398-2	43	1.77e-13	29.885	75.1	8	178	20	183
TCUEAP1_14	401	YP_007392388	protease	1165702	Staphylococcus phage phi7401PVL	43	1.8e-13	29.885	75.1	8	178	22	185
TCUEAP1_14	401	AUM57997	prohead protease	2060953	Staphylococcus phage phiSa2wa_st72	43	1.8e-13	29.48	75.5	8	178	26	189
TCUEAP1_14	401	ATN86974	prohead protease	2029064	Staphylococcus phage phiSa2wa_st1	43	1.83e-13	29.885	75.5	8	178	26	189
TCUEAP1_14	401	YP_009204260	Clp proteolytic subunit-like protein	1674930	Staphylococcus phage vB_SauS_phi2	43	1.84e-13	29.885	75.1	8	178	20	183
TCUEAP1_14	401	ALV83498	Clp protease proteolytic subunit ClpP	1759525	Bacillus phage vB_BceS-MY192	43	1.89e-13	29.31	75.1	8	178	25	191
TCUEAP1_14	401	YP_239937	ORF015	215167	Staphylococcus virus 3a	43	2.16e-13	29.885	75.1	8	178	22	185
TCUEAP1_14	401	AUS03763	Clp protease	2070196	Paenibacillus phage Tadhana	56	2.2e-13	25.541	74.7	5	229	10	228
TCUEAP1_14	401	AXF39563	Clp protease	2249776	Paenibacillus phage Honeybear	56	2.43e-13	25.108	74.7	5	229	12	230
TCUEAP1_14	401	YP_009202211	Clp protease-like protein	1589751	Bacteriophage Lily	44	2.92e-13	25.424	76.3	3	179	14	182
TCUEAP1_14	401	YP_009009153	ATP-dependent endopeptidase clp proteolytic subunit clpP	1357713	Bacillus phage phiCM3	52	8.01e-13	30.909	73.6	5	214	42	252
TCUEAP1_14	401	YP_355413	gp77	348137	Burkholderia phage Bcep176	34	8.93e-13	31.884	73.6	37	173	71	202
TCUEAP1_14	401	ARM68376	protease-like protein	1965493	Staphylococcus phage IME1354_01	50	1.02e-12	29.703	73.2	1	199	1	192
TCUEAP1_14	401	YP_009304033	Clp protease	1718278	Brucella phage BiPBO1	36	1.68e-12	30.822	72.8	27	171	65	200
TCUEAP1_14	401	YP_009224265	ATP-dependent Clp protease proteolytic subunit	1675317	Erysipelothrix phage SE-1	43	2.52e-12	29.379	71.2	6	178	17	187
TCUEAP1_14	401	AFQ95962	putative pahge ClpP protease	1225805	Streptococcus phage LYGO9	40	5.9e-12	31.481	70.1	15	175	23	175
TCUEAP1_14	401	QBX14128	Clp protease-like protein	2547990	Streptococcus phage Javan123	42	6.32e-12	28.824	70.5	2	171	12	171
TCUEAP1_14	401	ASN69591	putative ATP-dependent endopeptidase proteolytic subunit clpP	2100421	uncultured Caudovirales phage	53	6.96e-12	30.493	70.5	2	214	24	237
TCUEAP1_14	401	AKC57533	protease	1640977	Fusobacterium phage Funu1	42	7.04e-12	28.655	72	6	175	22	188
TCUEAP1_14	401	ASN72259	putative clp protease	2100421	uncultured Caudovirales phage	42	8.04e-12	28.571	70.5	6	173	39	196
TCUEAP1_14	401	APQ42510	putative head maturation protease	1927022	Corynebacterium phage phi16	47	8.11e-12	25.397	72	17	203	27	205
TCUEAP1_14	401	QBX17606	Clp protease-like protein	2548129	Streptococcus phage Javan369	42	9.07e-12	28.824	69.7	2	171	12	171
TCUEAP1_14	401	QBX31167	Clp protease-like protein	2548284	Streptococcus phage Javan618	42	9.07e-12	28.824	69.7	2	171	12	171
TCUEAP1_14	401	QBX18217	Clp protease-like protein	2548151	Streptococcus phage Javan405	42	9.42e-12	28.824	69.7	2	171	12	171
TCUEAP1_14	401	QBX16862	Clp protease-like protein	2548095	Streptococcus phage Javan29	41	9.84e-12	30.12	69.7	6	171	16	171
TCUEAP1_14	401	ASN69326	putative Clp protease	2100421	uncultured Caudovirales phage	47	9.88e-12	31.25	70.1	1	190	1	184
TCUEAP1_14	401	AXF39556	Clp protease	2249780	Paenibacillus phage Yerffej	56	1.07e-11	24.454	69.7	5	229	12	230
TCUEAP1_14	401	CBR26908	hypothetical protein	861448	Streptococcus phage phi-SsUD.1	42	1.11e-11	28.824	69.7	2	171	17	176
TCUEAP1_14	401	QBX22320	Clp protease-like protein	2548302	Streptococcus phage Javan69	42	1.12e-11	28.824	69.7	2	171	12	171
TCUEAP1_14	401	AGF87632	putative Clp protease	1289600	Streptococcus phage phiD12	42	1.13e-11	28.824	69.7	2	171	12	171
TCUEAP1_14	401	YP_009197949	Clp protease-like protein	1589750	Paenibacillus phage Diva	56	1.16e-11	24.454	69.7	5	229	10	228
TCUEAP1_14	401	YP_009203206	Clp protease	1636255	Paenibacillus phage Fern	56	1.21e-11	24.454	69.7	5	229	12	230
TCUEAP1_14	401	YP_008320340	Clp protease-like protein	1337877	Paenibacillus phage phiIBB_Pl23	56	1.23e-11	24.454	69.7	5	229	10	228
TCUEAP1_14	401	QBX21878	Clp protease-like protein	2548280	Streptococcus phage Javan599	42	1.28e-11	28.824	69.3	2	171	12	171
TCUEAP1_14	401	ALA07105	Clp protease-like protein	1701260	Streptococcus phage phiSC070807	42	1.29e-11	28.824	69.3	2	171	12	171
TCUEAP1_14	401	ALA07041	Clp protease-like protein	1701259	Streptococcus phage phiNJ3	42	1.37e-11	28.824	69.3	2	171	12	171
TCUEAP1_14	401	QDH93343	capsid maturation protease	2591209	Gordonia phage Sekhmet	37	1.42e-11	31.757	71.2	31	178	61	199
TCUEAP1_14	401	AXF40019	Clp protease	2249764	Paenibacillus phage Bloom	56	1.43e-11	24.348	69.3	5	229	12	230
TCUEAP1_14	401	QBX27944	Clp protease-like protein	2548160	Streptococcus phage Javan424	41	1.58e-11	29.518	69.3	6	171	16	171
TCUEAP1_14	401	QBX21462	Clp protease-like protein	2548267	Streptococcus phage Javan575	42	1.62e-11	28.235	68.9	2	171	12	171
TCUEAP1_14	401	ANM47659	Clp protease-like protein	1860194	Streptococcus phage phiJH1301-2	42	1.82e-11	28.824	68.9	2	171	12	171
TCUEAP1_14	401	QBX19571	Clp protease-like protein	2548205	Streptococcus phage Javan49	42	2.15e-11	29.167	68.9	4	171	14	171
TCUEAP1_14	401	QBX11660	Clp protease-like protein	2558768	Streptococcus satellite phage Javan60	37	2.19e-11	26.923	68.6	44	191	43	192
TCUEAP1_14	401	ASN72739	putative Clp protease	2100421	uncultured Caudovirales phage	44	2.36e-11	28.409	68.9	4	179	27	190
TCUEAP1_14	401	QBX11817	Clp protease-like protein	2558779	Streptococcus satellite phage Javan61	37	2.38e-11	26.923	68.6	44	191	43	192
TCUEAP1_14	401	QBX26456	Clp protease-like protein	2548107	Streptococcus phage Javan320	41	2.47e-11	29.518	68.6	6	171	16	171
TCUEAP1_14	401	QBX16534	Clp protease-like protein	2548075	Streptococcus phage Javan255	41	2.48e-11	30.12	68.6	6	171	16	171
TCUEAP1_14	401	QBX26783	Clp protease-like protein	2548116	Streptococcus phage Javan346	42	2.57e-11	29.167	68.6	4	171	14	171
TCUEAP1_14	401	QBX31476	Clp protease-like protein	2548295	Streptococcus phage Javan64	38	2.6e-11	33.117	68.9	42	194	45	191
TCUEAP1_14	401	AUV61571	capsid maturation protease	2079397	Gordonia phage Beenie	36	2.64e-11	31.507	70.5	31	176	62	198
TCUEAP1_14	401	QBX20163	Clp protease-like protein	2548223	Streptococcus phage Javan51	42	2.64e-11	28.571	68.6	4	171	14	171
TCUEAP1_14	401	YP_009012253	protease	1074309	Mycobacterium phage BigNuz	37	2.67e-11	33.113	70.5	22	171	74	217
TCUEAP1_14	401	YP_005098208	unnamed protein product	1129146	Pseudomonas virus PMG1	42	2.75e-11	28.902	69.3	3	171	43	203
TCUEAP1_14	401	QBX15315	Clp protease-like protein	2548029	Streptococcus phage Javan181	42	2.77e-11	29.167	68.6	4	171	14	171
TCUEAP1_14	401	AWN05030	capsid maturation protease	2182395	Gordonia phage Easley	36	2.85e-11	31.507	70.1	31	176	61	197
TCUEAP1_14	401	NP_061501	ClpP protease	31535	Pseudomonas virus D3	42	2.88e-11	28.902	69.3	3	171	43	203
TCUEAP1_14	401	QDK01110	capsid maturation protease	2593351	Mycobacterium phage Purky	37	2.96e-11	33.113	70.5	22	171	74	217
TCUEAP1_14	401	YP_009198348	capsid maturation protease	1647302	Mycobacterium phage Phayonce	37	3.36e-11	33.113	70.1	22	171	75	218
TCUEAP1_14	401	ALY08142	ATP-dependent Clp protease proteolytic subunit	1754216	Pseudomonas phage phi1	32	3.51e-11	31.298	68.9	42	171	80	203
TCUEAP1_14	401	YP_009302999	capsid maturation protease	1821562	Gordonia phage SoilAssassin	37	3.79e-11	31.757	70.1	31	178	63	201
TCUEAP1_14	401	ASN69079	hypothetical protein 3S9_4	2100421	uncultured Caudovirales phage	47	3.83e-11	30.729	68.6	1	190	1	184
TCUEAP1_14	401	QDF18324	capsid maturation protease	2588134	Gordonia phage LordFarquaad	37	3.84e-11	31.757	69.7	31	178	62	200
TCUEAP1_14	401	ADA84954	Clp protease	703038	Bacillus phage 11143	45	3.92e-11	27.933	68.2	4	182	27	193
TCUEAP1_14	401	QBX16959	Clp protease-like protein	2548098	Streptococcus phage Javan3	42	3.98e-11	29.167	68.2	4	171	14	171
TCUEAP1_14	401	QAY05742	capsid maturation protease	2502431	Gordonia phage Vasanti	37	4.6e-11	31.757	69.7	31	178	62	200
TCUEAP1_14	401	NP_858955	protease of the ClpP family	232237	Xanthomonas virus Xp10	36	5.1e-11	33.108	67.8	26	171	58	198
TCUEAP1_14	401	AWY04673	capsid maturation protease	2201426	Gordonia phage Ebert	37	5.15e-11	31.081	69.3	31	178	63	201
TCUEAP1_14	401	QCW22487	capsid maturation protease	2584491	Gordonia phage Haley23	37	5.62e-11	31.081	69.3	31	178	62	200
TCUEAP1_14	401	AZS07274	capsid maturation protease	2499023	Gordonia phage Dorito	34	5.99e-11	31.387	69.3	42	178	69	199
TCUEAP1_14	401	BAB19578	scaffolding protein	462299	Enterobacteria phage VT1-Sakai	35	7.57e-11	30.07	68.2	39	179	35	171
TCUEAP1_14	401	QBX09732	Clp protease-like protein	2558667	Streptococcus satellite phage Javan376	31	9.18e-11	34.127	68.2	46	171	45	164
TCUEAP1_14	401	QDH48572	capsid maturation protease	2591077	Mycobacterium phage Techage	37	9.55e-11	32.45	68.9	22	171	72	215
TCUEAP1_14	401	YP_009193817	Clp protease	1636257	Paenibacillus phage Harrison	43	1.02e-10	26.966	67	5	178	12	179
TCUEAP1_14	401	YP_009004375	capsid maturation protease	1429793	Mycobacterium phage Donovan	37	1.04e-10	32.45	68.6	22	171	72	215
TCUEAP1_14	401	CAC83157	putative protease/scaffold protein	291401	Enterobacteria phage CP-1639	35	1.14e-10	30.07	68.9	39	179	90	226
TCUEAP1_14	401	QBX16434	Clp protease-like protein	2548071	Streptococcus phage Javan25	41	1.32e-10	28.916	66.6	6	171	16	171
TCUEAP1_14	401	QBX21831	Clp protease-like protein	2548279	Streptococcus phage Javan597	38	1.41e-10	28.571	66.2	18	171	30	174
TCUEAP1_14	401	ASN72056	hypothetical protein 3S8_19	2100421	uncultured Caudovirales phage	35	1.49e-10	29.412	65.9	42	181	38	184
TCUEAP1_14	401	YP_009604787	capsid maturation protease	1076631	Mycobacterium phage Jebeks	37	1.59e-10	32.45	68.2	22	171	72	215
TCUEAP1_14	401	ALN97326	ATP-dependent Clp endopeptidase	1643325	Bacillus phage phi4I1	52	1.76e-10	30.137	66.2	5	214	19	229
TCUEAP1_14	401	YP_009596589	capsid maturation protease	1897497	Mycobacterium phage Tortellini	36	1.86e-10	32.414	67.8	28	171	80	217
TCUEAP1_14	401	AGR48351	prophage Clp protease-like protein	1115653	Escherichia phage 1720a-02	35	2.15e-10	30.07	68.2	39	179	43	179
TCUEAP1_14	401	AUS03478	Clp protease	2070194	Paenibacillus phage PBL1c	43	2.28e-10	26.136	65.9	5	178	10	177
TCUEAP1_14	401	YP_009201914	Clp protease	1636263	Paenibacillus phage Xenia	43	2.51e-10	26.136	65.9	5	178	12	179
TCUEAP1_14	401	AZV00393	Clp protease	2500570	Paracoccus phage vB_PthS_Pthi1	35	2.55e-10	29.167	66.6	37	178	77	213
TCUEAP1_14	401	AUS03903	Clp protease	2070193	Paenibacillus phage Likha	43	2.66e-10	26.136	65.9	5	178	10	177
TCUEAP1_14	401	QBX13710	Clp protease-like protein	2547974	Streptococcus phage Javan101	41	2.71e-10	28.916	65.5	6	171	16	171
TCUEAP1_14	401	QBX20948	Clp protease-like protein	2548252	Streptococcus phage Javan549	34	2.79e-10	28.058	65.1	38	175	30	162
TCUEAP1_14	401	YP_007004364	ATP-dependent Clp protease	1124578	Bacillus phage phIS3501	53	2.9e-10	30.045	65.5	2	214	16	229
TCUEAP1_14	401	QBX23255	Clp protease-like protein	2547989	Streptococcus phage Javan122	42	2.91e-10	27.976	65.5	4	171	14	171
TCUEAP1_14	401	QEA10890	Clp protease	2601609	Bordetella phage vB_BbrS_PHB09	34	2.92e-10	30.496	65.9	41	178	60	191
TCUEAP1_14	401	AGF87371	putative Clp protease	1289596	Streptococcus phage phi30c	34	3.07e-10	28.058	65.5	38	175	44	176
TCUEAP1_14	401	YP_008051229	capsid maturation protease	1327765	Mycobacterium phage Fishburne	36	3.73e-10	31.724	67	28	171	80	217
TCUEAP1_14	401	YP_009125959	capsid maturation protease	1567472	Mycobacterium phage Malithi	36	4.05e-10	31.724	67	28	171	80	217
TCUEAP1_14	401	YP_009303762	capsid maturation protease	1821727	Mycobacterium phage Shipwreck	36	4.16e-10	31.724	67	28	171	80	217
TCUEAP1_14	401	QBX16663	portal protein	2548084	Streptococcus phage Javan269	41	4.53e-10	29.518	67	6	171	442	597
TCUEAP1_14	401	YP_006488674	ATP-dependent endopeptidase clp proteolytic subunit clpP	1194641	Bacillus phage BtCS33	52	4.57e-10	30.137	65.5	5	214	42	252
TCUEAP1_14	401	QBX23303	Clp protease-like protein	2547991	Streptococcus phage Javan124	42	4.72e-10	27.976	64.7	4	171	14	171
TCUEAP1_14	401	YP_007002970	putative ClpP protease	37105	Lactobacillus phage JCL1032	42	4.76e-10	29.651	65.1	8	175	17	178
TCUEAP1_14	401	YP_009009482	capsid maturation protease	1445729	Mycobacterium phage 32HC	41	5.02e-10	29.518	66.6	6	171	64	216
TCUEAP1_14	401	AUV60788	capsid maturation protease	2079285	Mycobacterium phage Rem711	41	5.11e-10	28.916	66.6	6	171	64	216
TCUEAP1_14	401	AZV00733	capsid maturation protease	2500571	Gordonia phage Kiko	45	5.91e-10	28.492	66.2	8	186	39	203
TCUEAP1_14	401	BAR36747	Clp-like protease	1407671	uncultured Mediterranean phage uvMED	51	5.97e-10	24.138	66.6	42	244	209	391
TCUEAP1_14	401	QBX17996	Clp protease-like protein	2548143	Streptococcus phage Javan389	34	7.21e-10	30.37	64.3	37	171	39	167
TCUEAP1_14	401	YP_009195194	ATP-dependent Clp protease proteolytic subunit	1589749	Paenibacillus phage HB10c2	43	7.41e-10	25.568	64.3	5	178	10	177
TCUEAP1_14	401	QBX27497	Clp protease-like protein	2548145	Streptococcus phage Javan392	34	7.49e-10	30.37	64.3	37	171	39	167
TCUEAP1_14	401	QBX22152	Clp protease-like protein	2548292	Streptococcus phage Javan637	35	8.51e-10	30.935	63.9	37	175	39	171
TCUEAP1_14	401	QBX22691	Clp protease-like protein	2548316	Streptococcus phage Javan93	41	8.58e-10	28.313	63.9	6	171	16	171
TCUEAP1_14	401	QBX18098	Clp protease-like protein	2548146	Streptococcus phage Javan393	33	9.34e-10	29.63	63.5	42	175	26	154
TCUEAP1_14	401	AWT48007	ATP-dependent Clp protease proteolytic subunit	2201414	Oenococcus phage phiOE33PA	41	1.07e-09	28.824	64.3	10	175	18	178
TCUEAP1_14	401	NP_510985	Clp protease	171618	Listeria phage PSA	42	1.26e-09	26.347	63.9	5	171	26	181
TCUEAP1_14	401	AWN02606	capsid maturation protease	2178923	Mycobacterium phage Xavia	36	1.31e-09	31.724	65.5	28	171	80	217
TCUEAP1_14	401	YP_009193901	capsid maturation protease	1698358	Mycobacterium phage Brusacoram	36	1.33e-09	31.724	65.5	28	171	80	217
TCUEAP1_14	401	ASR84937	capsid maturation protease	2015833	Mycobacterium phage Ksquared	36	1.38e-09	31.724	65.1	28	171	80	217
TCUEAP1_14	401	ASR84856	capsid maturation protease	2015811	Mycobacterium phage StevieRay	36	1.51e-09	31.724	65.1	28	171	80	217
TCUEAP1_14	401	QCG77668	capsid maturation protease	2572533	Mycobacterium phage FirstPlacePfu	36	1.59e-09	31.034	65.1	28	171	80	217
TCUEAP1_14	401	YP_008126700	Clp protease-like protein	1173743	Listeria phage LP-030-2	41	2.5e-09	25.904	63.2	6	171	27	181
TCUEAP1_14	401	QBX18158	Clp protease-like protein	2548148	Streptococcus phage Javan399	34	3.71e-09	29.63	62	37	171	39	167
TCUEAP1_14	401	QBG78395	capsid maturation protease	2517927	Gordonia phage Walrus	36	4.04e-09	27.397	63.9	26	171	71	210
TCUEAP1_14	401	YP_009276629	capsid maturation protease	1838062	Gordonia phage Blueberry	36	4.11e-09	27.397	63.9	26	171	71	210
TCUEAP1_14	401	YP_009291959	capsid maturation protease	1887644	Gordonia phage CarolAnn	36	4.21e-09	27.397	63.5	26	171	67	206
TCUEAP1_14	401	AXH49646	capsid maturation protease	2250320	Gordonia phage Frokostdame	36	4.45e-09	27.397	63.5	26	171	67	206
TCUEAP1_14	401	AUR88209	Clp protease proteolytic subunit /translocation-enhancing protein TepA	1881328	Vibrio phage 1.111.A._10N.286.45.E6	42	4.54e-09	26.316	63.2	6	173	18	178
TCUEAP1_14	401	ASN70463	hypothetical protein 7F7_23	2100421	uncultured Caudovirales phage	43	4.55e-09	29.24	62.8	4	174	22	182
TCUEAP1_14	401	AWN04117	capsid maturation protease	2182347	Gordonia phage Petra	36	4.57e-09	27.397	63.5	26	171	71	210
TCUEAP1_14	401	YP_003090180	protease/scaffold protein gp4	335797	Burkholderia phage KS9	37	5.14e-09	28.477	62	39	188	41	183
TCUEAP1_14	401	QBX31446	Clp protease-like protein	2548293	Streptococcus phage Javan638	42	5.22e-09	28.144	61.6	5	171	15	171
TCUEAP1_14	401	QBP06938	Clp protease	2530052	Virgibacillus phage Mimir87	47	5.67e-09	28.351	62	5	193	23	204
TCUEAP1_14	401	YP_002922619	P05	538979	Xanthomonas virus phil7	34	6.01e-09	30.657	61.6	35	171	69	198
TCUEAP1_14	401	QBX25323	Clp protease-like protein	2548072	Streptococcus phage Javan252	42	6.05e-09	26.786	61.6	8	175	14	171
TCUEAP1_14	401	YP_004062067	hypothetical protein MpV1_184c	880161	Micromonas sp. RCC1109 virus MpV1	42	6.87e-09	26.136	60.5	1	169	17	182
TCUEAP1_14	401	QDP67826	putative capsid assembly protease C	2591644	Prokaryotic dsDNA virus sp.	74	7.72e-09	22.517	62.4	44	340	49	302
TCUEAP1_14	401	AUV56847	Clp protease-like protein	2070186	Faecalibacterium phage FP_Taranis	35	8.19e-09	27.66	62.8	36	175	58	196
TCUEAP1_14	401	QBX17923	Clp protease-like protein	2548141	Streptococcus phage Javan385	34	1.02e-08	29.63	60.8	37	171	39	167
TCUEAP1_14	401	QBX24941	Clp protease-like protein	2548052	Streptococcus phage Javan220	51	1.04e-08	25.221	60.8	6	211	5	217
TCUEAP1_14	401	QBX18723	Clp protease-like protein	2548169	Streptococcus phage Javan443	33	1.05e-08	27.407	60.5	42	175	44	172
TCUEAP1_14	401	QBX13018	Clp protease-like protein	2558842	Streptococcus satellite phage Javan748	31	1.14e-08	30.159	61.6	46	171	45	164
TCUEAP1_14	401	YP_009275666	ATP-dependent Clp endopeptidase proteolytic subunit	1450169	Pseudomonas phage phi2	33	1.18e-08	28.676	61.6	42	175	77	204
TCUEAP1_14	401	QBP28438	Clp protease-like protein	2555912	Klebsiella phage ST147-VIM1phi7.2	46	1.33e-08	28.877	61.2	3	187	41	216
TCUEAP1_14	401	QDP44120	capsid maturation protease	2590929	Gordonia phage JuJu	36	1.7e-08	26.712	62	26	171	71	210
TCUEAP1_14	401	BAQ92957	putative protease/scaffold protein	1407671	uncultured Mediterranean phage uvMED	35	2.32e-08	30.769	61.2	38	179	50	185
TCUEAP1_14	401	ATW62298	ATP-dependent Clp endopeptidase proteolytic subunit	2053693	Pseudomonas phage Psp6	33	2.66e-08	31.852	60.5	42	175	80	207
TCUEAP1_14	401	QDM56351	capsid maturation protease	2591118	Gordonia phage Sidious	33	2.83e-08	29.104	61.2	38	171	77	204
TCUEAP1_14	401	QBI77555	Clp protease-like protein	2563585	Pseudomonas phage vB_Pae_CF67a	34	2.84e-08	27.941	61.6	40	175	70	199
TCUEAP1_14	401	QBI77117	Clp protease-like protein	2563565	Pseudomonas phage vB_Pae_CF24b	34	2.86e-08	27.941	61.6	40	175	70	199
TCUEAP1_14	401	QBI77255	Clp protease-like protein	2563568	Pseudomonas phage vB_Pae_CF34a	34	2.96e-08	27.941	61.6	40	175	70	199
TCUEAP1_14	401	ARM70466	hypothetical protein jbd68_04	1542116	Pseudomonas phage JBD68	34	3.22e-08	27.941	61.2	40	175	74	203
TCUEAP1_14	401	QDH92448	capsid maturation protease	2591207	Gordonia phage Dmitri	44	3.32e-08	28.814	60.8	6	182	37	201
TCUEAP1_14	401	YP_001293349	Putative Clp protease	347324	Pseudomonas phage F10	34	3.63e-08	28.148	61.2	41	175	71	199
TCUEAP1_14	401	YP_007111508	head maturation protease	1147149	Enterobacteria phage mEp043 c-1	35	3.77e-08	25.714	61.2	46	185	67	196
TCUEAP1_14	401	YP_009017591	clpP protease	1071177	Psychrobacter phage Psymv2	40	3.93e-08	25.153	60.1	11	171	86	238
TCUEAP1_14	401	YP_009289235	peptidase S14	1868596	Pseudomonas phage MD8	34	3.94e-08	28.148	61.2	41	175	75	203
TCUEAP1_14	401	QBX27720	Clp protease-like protein	2548155	Streptococcus phage Javan414	42	4.02e-08	24.294	58.9	6	175	5	172
TCUEAP1_14	401	AFC35096	hypothetical protein OtV6_188c	1120767	Ostreococcus tauri virus RT-2011	32	4.35e-08	28.682	58.2	41	169	63	185
TCUEAP1_14	401	QDP46805	putative capsid assembly protease C	2591644	Prokaryotic dsDNA virus sp.	33	4.38e-08	28.358	60.8	42	175	80	207
TCUEAP1_14	401	AYP30245	Clp protease	2419662	Streptococcus phage SWK5	35	5.48e-08	32.143	58.5	37	175	39	171
TCUEAP1_14	401	AUN43411	Clp protease-like protein	2069609	Streptococcus phage vB_SthS_VA460	35	5.53e-08	32.143	58.5	37	175	39	171
TCUEAP1_14	401	YP_009275571	capsid maturation protease	1838063	Gordonia phage Bowser	35	5.62e-08	31.915	60.1	36	176	66	200
TCUEAP1_14	401	ATI19557	peptidase	2041498	Streptococcus phage 9A	35	5.63e-08	32.143	58.5	37	175	39	171
TCUEAP1_14	401	YP_009289814	capsid maturation protease	1887648	Gordonia phage Hedwig	44	6.69e-08	28.249	60.1	6	182	37	201
TCUEAP1_14	401	YP_009217928	prohead Clp protease	1567013	Clostridium phage phiCT453B	41	7.77e-08	29.94	58.5	6	169	34	194
TCUEAP1_14	401	AZF91992	Clp protease-like protein	2365028	Streptococcus phage CHPC1148	35	9e-08	30.714	57.8	37	175	39	171
TCUEAP1_14	401	ARU13997	Clp protease	1971432	Streptococcus phage P7602	35	1.13e-07	30.714	57.8	37	175	39	171
TCUEAP1_14	401	AZF91463	Clp protease-like protein	2365015	Streptococcus phage CHPC1041	35	1.15e-07	30.714	57.8	37	175	39	171
TCUEAP1_14	401	ARU12963	Clp protease	1971410	Streptococcus phage P0091	35	1.2e-07	32.143	57.4	37	175	39	171
TCUEAP1_14	401	ASN72717	hypothetical protein 2AX1_10	2100421	uncultured Caudovirales phage	42	1.22e-07	28.743	58.2	8	174	1	157
TCUEAP1_14	401	AZF91326	Clp protease-like protein	2365009	Streptococcus phage CHPC1029	35	1.23e-07	32.143	57.4	37	175	39	171
TCUEAP1_14	401	YP_006990558	ATP-dependent Clp protease	1204535	Clostridium phage phiMMP04	46	1.25e-07	29.016	57.8	6	191	22	205
TCUEAP1_14	401	QBX26034	Clp protease-like protein	2548094	Streptococcus phage Javan288	35	1.26e-07	30.714	57.4	37	175	39	171
TCUEAP1_14	401	AZF90760	Clp protease-like protein	2365046	Streptococcus phage CHPC919	35	1.28e-07	30.714	57.4	37	175	39	171
TCUEAP1_14	401	QBX16219	Clp protease-like protein	2548061	Streptococcus phage Javan237	34	1.28e-07	30.657	57.8	40	175	42	171
TCUEAP1_14	401	QBX07980	Clp protease-like protein	2558568	Streptococcus satellite phage Javan208	40	1.3e-07	27.329	57.4	16	175	17	171
TCUEAP1_14	401	ARU14514	Clp protease	1971443	Streptococcus phage P9851	34	1.31e-07	30.657	57.4	40	175	42	171
TCUEAP1_14	401	NP_049970	Predicted clp-protease	64186	Streptococcus virus Sfi21	35	1.37e-07	30.714	57.4	37	175	42	174
TCUEAP1_14	401	YP_001285810	putative Clp peptidase	447909	Geobacillus virus E2	33	1.37e-07	28.358	57.8	38	171	58	185
TCUEAP1_14	401	YP_699942	putative endopeptidase	396359	Clostridium phage phiSM101	37	1.5e-07	28.571	57.8	36	185	39	186
TCUEAP1_14	401	ATE85484	putative ClpP protease-like protein/scaffold protein	2040288	Escherichia phage Ayreon	35	1.51e-07	26.897	59.3	39	179	35	171
TCUEAP1_14	401	YP_007112079	putative protease/scaffold protein	1147152	Enterobacteria phage mEp460	35	1.56e-07	26.897	59.3	39	179	35	171
TCUEAP1_14	401	AZF91140	Clp protease-like protein	2365057	Streptococcus phage CHPC954	35	1.57e-07	30.714	57.4	37	175	39	171
TCUEAP1_14	401	AXH45770	capsid maturation protease	2250393	Gordonia phage GEazy	35	1.66e-07	31.206	58.5	36	176	67	201
TCUEAP1_14	401	QBX30460	Clp protease-like protein	2548249	Streptococcus phage Javan536	35	1.67e-07	30.714	57	37	175	39	171
TCUEAP1_14	401	QDF16717	capsid maturation protease	2583041	Gordonia phage HannahD	35	1.68e-07	31.206	58.5	36	176	66	200
TCUEAP1_14	401	YP_006561265	Predicted clp-protease	1051631	Streptococcus phage YMC-2011	35	1.69e-07	30.714	57	37	175	39	171
TCUEAP1_14	401	ARU14099	Clp protease	1971434	Streptococcus phage P7632	35	1.7e-07	32.143	57	37	175	39	171
TCUEAP1_14	401	YP_009304335	capsid maturation protease	1821565	Gordonia phage Yeezy	37	2.01e-07	28.188	58.5	23	171	72	204
TCUEAP1_14	401	ARU13899	Clp protease	1971430	Streptococcus phage P7574	35	2.02e-07	30	57	37	175	39	171
TCUEAP1_14	401	YP_009300788	capsid maturation protease	1821549	Gordonia phage BaxterFox	37	2.1e-07	28.188	58.5	23	171	72	204
TCUEAP1_14	401	AZF93581	capsid maturation protease	2488782	Gordonia phage Eyes	35	2.12e-07	31.206	58.5	36	176	67	201
TCUEAP1_14	401	YP_007676236	hypothetical protein MPVG_00171	755272	Micromonas pusilla virus 12T	39	2.16e-07	24.845	56.2	12	169	32	182
TCUEAP1_14	401	AUN43398	Clp protease-like protein	2069608	Streptococcus phage vB_SthS_VA214	35	2.27e-07	31.429	56.6	37	175	39	171
TCUEAP1_14	401	NP_038326	ORF25	112023	Streptococcus virus 7201	34	2.47e-07	30.657	56.6	40	175	42	171
TCUEAP1_14	401	AYP29121	Clp serine protease subunit	2419640	Streptococcus phage SW2	35	2.55e-07	32.143	56.6	37	175	39	171
TCUEAP1_14	401	ALY07638	capsid maturation protease	1777061	Gordonia phage Howe	33	2.68e-07	28.03	58.2	40	171	80	205
TCUEAP1_14	401	QDP46525	putative capsid assembly protease C	2591644	Prokaryotic dsDNA virus sp.	38	2.68e-07	30.488	57.8	20	172	14	169
TCUEAP1_14	401	AZB66525	Clp protease-like protein	2491319	Staphylococcus phage phiSP15-1	55	2.79e-07	26.222	56.6	6	224	29	236
TCUEAP1_14	401	AZF92340	Clp protease-like protein	2365045	Streptococcus phage CHPC879	35	3.04e-07	32.143	56.2	37	175	39	171
TCUEAP1_14	401	ARU13851	Clp protease	1971429	Streptococcus phage P7573	35	3.25e-07	30	56.2	37	175	39	171
TCUEAP1_14	401	ARU13212	Clp protease	1971415	Streptococcus phage P3681	35	3.34e-07	30	56.2	37	175	39	171
TCUEAP1_14	401	ATI17145	scaffolding protein	2041497	Streptococcus phage 7T	35	3.37e-07	30	56.2	37	175	39	171
TCUEAP1_14	401	YP_003347414	scaffolding protein	633135	Streptococcus virus phiAbc2	35	3.53e-07	30	56.2	37	175	39	171
TCUEAP1_14	401	AZA19105	Clp protease-like protein	2509651	Streptococcus phage VS-2018b	35	3.56e-07	30	56.2	37	175	39	171
TCUEAP1_14	401	AVO22736	putative scaffolding protein	2108111	Streptococcus phage D1811	35	3.63e-07	30	56.2	37	175	39	171
TCUEAP1_14	401	NP_049395	putative scaffolding protein	90410	Streptococcus virus DT1	35	3.67e-07	30	56.2	37	175	39	171
TCUEAP1_14	401	AYP29039	Clp protease	2419655	Streptococcus phage SW6	35	3.67e-07	30	56.2	37	175	39	171
TCUEAP1_14	401	YP_007111580	head maturation protease	1147150	Enterobacteria phage mEp235	46	3.68e-07	26.203	57	3	187	41	216
TCUEAP1_14	401	YP_009664978	hypothetical protein MPXG_00107	373996	Micromonas pusilla virus SP1	32	3.81e-07	29.457	55.5	42	169	62	183
TCUEAP1_14	401	AUN43340	Clp protease-like protein	2069610	Streptococcus phage vB_SthS_VA698	35	3.83e-07	30	56.2	37	175	39	171
TCUEAP1_14	401	ADQ91343	hypothetical protein BpV2_176c	880160	Bathycoccus sp. RCC1105 virus BpV2	37	3.9e-07	26	55.5	21	169	45	184
TCUEAP1_14	401	QAY16059	capsid maturation protease	2510522	Arthrobacter phage Elesar	44	3.92e-07	24.444	57.4	42	216	58	231
TCUEAP1_14	401	YP_004061601	hypothetical protein BpV1_171c	880159	Bathycoccus sp. RCC1105 virus BpV1	37	3.98e-07	26	55.5	21	169	45	184
TCUEAP1_14	401	AZF90900	Clp protease-like protein	2365049	Streptococcus phage CHPC928	35	4.06e-07	30	55.8	37	175	39	171
TCUEAP1_14	401	NP_076678	protease	151536	Lactococcus phage bIL286	41	4.18e-07	29.412	56.2	6	171	5	168
TCUEAP1_14	401	ATI19512	scaffolding protein	2041496	Streptococcus phage 7A5	35	4.43e-07	30	55.8	37	175	39	171
TCUEAP1_14	401	YP_001272518	putative protease/scaffold protein	414970	Enterobacteria phage cdtI	35	4.7e-07	26.897	57.8	39	179	35	171
TCUEAP1_14	401	YP_358763	putative protease	146269	Lactobacillus phage Lc-Nu	34	4.97e-07	26.087	55.8	37	174	38	169
TCUEAP1_14	401	AYN59002	capsid maturation protease	2419968	Arthrobacter phage Ryan	46	5.48e-07	26.178	57	31	216	50	231
TCUEAP1_14	401	YP_453564	ClpP family protein	329254	Xanthomonas virus OP1	34	5.73e-07	30.882	55.8	36	171	70	198
TCUEAP1_14	401	YP_009605055	Clp-like protease	1034115	Mycobacterium phage Rey	41	5.74e-07	29.714	55.1	15	177	32	198
TCUEAP1_14	401	AYN58630	capsid maturation protease	2419963	Arthrobacter phage Nandita	44	6.04e-07	25	57	42	216	54	227
TCUEAP1_14	401	AYN56768	ATP-dependent endopeptidase	2419582	Lactobacillus phage LR2	34	7.02e-07	27.407	55.5	37	171	39	167
TCUEAP1_14	401	AZF92043	Clp protease-like protein	2365030	Streptococcus phage CHPC1156	34	7.33e-07	30.147	55.1	37	171	39	167
TCUEAP1_14	401	AYP29993	clp protease	2419650	Streptococcus phage SW30	34	7.33e-07	30.147	55.1	37	171	39	167
TCUEAP1_14	401	QDP63201	putative capsid assembly protease C	2591644	Prokaryotic dsDNA virus sp.	35	7.88e-07	26.056	56.2	38	179	41	176
TCUEAP1_14	401	AZF91370	Clp protease-like protein	2365012	Streptococcus phage CHPC1036	35	7.97e-07	30	55.1	37	175	39	171
TCUEAP1_14	401	NP_050150	ClpP-like protease	12417	Lactobacillus phage phiadh	42	8.68e-07	24.551	55.5	9	175	18	174
TCUEAP1_14	401	AYJ74975	Clp protease-like protein	2419524	Streptococcus phage LF2	33	1.06e-06	31.852	54.7	42	175	44	172
TCUEAP1_14	401	QBX16571	Clp protease-like protein	2548078	Streptococcus phage Javan261	42	1.17e-06	25.294	55.1	6	175	21	180
TCUEAP1_14	401	YP_009276931	clp protease family protein	1567010	Clostridium phage phiCT19406B	51	1.18e-06	25.854	54.7	27	230	31	225
TCUEAP1_14	401	ARU14143	Clp protease	1971435	Streptococcus phage P7633	35	1.18e-06	30.714	54.7	37	175	39	171
TCUEAP1_14	401	APU92750	Clp protease-like protein	1933093	Proteus phage vB_PvuS_Pm34	44	1.31e-06	27.374	55.1	11	187	47	215
TCUEAP1_14	401	AZF90454	Clp protease-like protein	2365039	Streptococcus phage CHPC663	34	1.64e-06	30.147	54.3	37	171	39	167
TCUEAP1_14	401	YP_008129868	peptidase S14 ClpP	754053	Paenibacillus phage PG1	39	1.69e-06	23.871	54.3	21	175	23	171
TCUEAP1_14	401	QDP64929	putative capsid assembly protease C	2591644	Prokaryotic dsDNA virus sp.	34	1.73e-06	26.429	55.1	42	179	46	177
TCUEAP1_14	401	YP_005087048	unnamed protein product	1109713	Rhodococcus phage REQ2	34	1.78e-06	33.577	55.5	46	181	70	195
TCUEAP1_14	401	YP_009044805	Clp protease-like protein	1458856	Listeria phage LP-101	49	1.83e-06	26.5	54.7	15	210	19	209
TCUEAP1_14	401	AET43555	hypothetical protein MPWG_00065	373997	Micromonas pusilla virus PL1	30	1.89e-06	28.689	52	48	169	2	117
TCUEAP1_14	401	YP_009043932	protease-like protein	1500713	Vibrio phage X29	43	1.91e-06	29.31	55.1	6	179	20	181
TCUEAP1_14	401	YP_001700566	putative Clp protease	128975	Salmonella phage Fels-1	33	2.01e-06	27.481	55.8	41	171	71	195
TCUEAP1_14	401	QBP27575	Clp protease protein	2510465	Klebsiella phage ST13-OXA48phi12.2	44	2.17e-06	26.816	54.7	11	187	48	216
TCUEAP1_14	401	YP_001294799	Clp protease	446529	Microbacterium phage Min1	41	2.22e-06	26.38	55.1	9	171	43	186
TCUEAP1_14	401	QBJ01017	Clp protease	2544946	Vibrio phage Rostov 7	43	2.68e-06	29.31	54.7	6	179	20	181
TCUEAP1_14	401	QBX09073	Clp protease-like protein	2558631	Streptococcus satellite phage Javan315	31	2.68e-06	31.746	54.7	46	171	45	164
TCUEAP1_14	401	AZB66727	Clp protease-like protein	2491316	Staphylococcus phage phiSP119-1	42	2.72e-06	27.219	54.3	6	174	21	178
TCUEAP1_14	401	YP_007673462	hypothetical protein CGPG_00081	756282	Cellulophaga phage phiST	45	2.73e-06	27.778	55.5	35	214	206	367
TCUEAP1_14	401	AGO49031	putative tail protein	1327992	Cellulophaga phage phi13:1	45	2.83e-06	27.778	55.5	35	214	206	367
TCUEAP1_14	401	YP_001285678	p08	470314	Xanthomonas virus Xop411	34	2.84e-06	30.147	53.9	36	171	70	198
TCUEAP1_14	401	YP_007003557	protease subunit of ATP-dependent Clp protease	947981	Lactobacillus phage Sha1	35	2.84e-06	29.078	53.9	35	175	40	174
TCUEAP1_14	401	YP_009465733	hypothetical protein DSLPV1_016	2079134	Dishui lake phycodnavirus 1	40	2.86e-06	27.811	53.1	9	169	28	187
TCUEAP1_14	401	QDM57067	capsid maturation protease	2591132	Rhodococcus phage Whack	33	2.92e-06	34.091	54.7	41	171	67	191
TCUEAP1_14	401	QBX14192	Clp protease-like protein	2547994	Streptococcus phage Javan129	33	3.14e-06	31.852	53.5	42	175	44	172
TCUEAP1_14	401	QBX12982	Clp protease-like protein	2558840	Streptococcus satellite phage Javan746	31	3.57e-06	31.746	54.3	46	171	45	164
TCUEAP1_14	401	QBQ71210	capsid maturation protease	2517946	Mycobacterium phage Daegal	57	3.75e-06	25.896	54.3	6	232	19	246
TCUEAP1_14	401	AYB69349	ClpP-like protease	2301613	Mycobacterium phage Gancho	56	3.77e-06	25.62	54.3	8	232	21	246
TCUEAP1_14	401	YP_239801	ORF013	320836	Staphylococcus phage 2638A	42	4.46e-06	27.219	53.5	6	174	46	203
TCUEAP1_14	401	DAC76687	TPA_exp: ClpP protease	2306278	Bacteroides phage p00	45	4.51e-06	26.486	53.9	6	187	10	183
TCUEAP1_14	401	YP_008873443	hypothetical protein	1308863	Bacillus phage vB_BanS-Tsamsa	35	4.54e-06	28.169	52.8	31	170	43	177
TCUEAP1_14	401	NP_795465	putative ClpP protease ATP-dependent protease proteolytic subunit	198539	Streptococcus phage 315.2	33	4.6e-06	31.111	52.8	42	175	44	172
TCUEAP1_14	401	QDP49427	putative capsid assembly protease C	2591644	Prokaryotic dsDNA virus sp.	32	5.22e-06	28.346	53.9	46	172	153	273
TCUEAP1_14	401	AFB75814	hypothetical protein 2020_scaffold1264_00032	38018	unidentified phage	45	5.27e-06	26.486	53.9	6	187	16	189
TCUEAP1_14	401	QBX29452	Clp protease-like protein	2548210	Streptococcus phage Javan496	40	5.59e-06	28.395	52.8	15	175	20	172
TCUEAP1_14	401	YP_001700678	bacteriophage Clp protease involved in capsid processing	129862	Phage Gifsy-2	34	6.25e-06	25.735	54.3	40	175	71	200
TCUEAP1_14	401	AXQ51439	ClpP-like protease	2301540	Mycobacterium phage Amochick	57	7.14e-06	25.498	53.5	6	232	19	246
TCUEAP1_14	401	QBX30974	Clp protease-like protein	2548274	Streptococcus phage Javan584	33	8.07e-06	27.068	52.8	39	171	38	164
TCUEAP1_14	401	QBX21517	Clp protease-like protein	2548269	Streptococcus phage Javan577	33	8.68e-06	27.068	52.4	39	171	38	164
TCUEAP1_14	401	QBX21198	Clp protease-like protein	2548260	Streptococcus phage Javan565	33	9.08e-06	27.068	52.4	39	171	38	164
TCUEAP1_14	401	VUE37380	Clp protease-like scafolding protein	2570913	Roseburia phage Shimadzu	42	1.06e-05	26.882	53.1	6	175	38	210
TCUEAP1_14	401	QBX15450	Clp protease-like protein	2548035	Streptococcus phage Javan187	46	1.15e-05	26.984	52	17	201	34	212
TCUEAP1_14	401	NP_795404	head maturation protease	198538	Streptococcus phage 315.1	42	1.19e-05	26.786	52	17	183	18	179
TCUEAP1_14	401	YP_009201991	ATP-dependent Clp protease proteolytic subunit	1582155	Clostridium phage phiCD506	47	1.2e-05	30.102	52	3	191	19	205
TCUEAP1_14	401	AZB66790	Clp protease-like protein	2491317	Staphylococcus phage phiSP119-2	43	1.2e-05	29.143	52	46	219	46	208
TCUEAP1_14	401	QBX25225	Clp protease-like protein	2548067	Streptococcus phage Javan244	42	1.2e-05	28.571	51.6	4	171	14	171
TCUEAP1_14	401	QBX14413	Clp protease-like protein	2547999	Streptococcus phage Javan137	42	1.21e-05	26.786	52	17	183	18	179
TCUEAP1_14	401	YP_009217638	putative Clp protease protein	1445553	Clostridium phage phiCDHM11	47	1.22e-05	30.102	52	3	191	19	205
TCUEAP1_14	401	QBX14599	Clp protease-like protein	2548004	Streptococcus phage Javan143	42	1.32e-05	26.19	52	17	183	18	179
TCUEAP1_14	401	YP_004063604	putative ATP-dependent protease proteolytic subunit	696472	Ostreococcus tauri virus 2	41	1.35e-05	27.746	51.2	6	169	43	203
TCUEAP1_14	401	QDP47090	putative capsid assembly protease C	2591644	Prokaryotic dsDNA virus sp.	44	1.36e-05	26.554	53.1	6	180	19	185
TCUEAP1_14	401	QBX14874	Clp protease-like protein	2548013	Streptococcus phage Javan159	42	1.37e-05	28.571	51.6	4	171	14	171
TCUEAP1_14	401	ALA06651	Clp-like protease	1698367	Mycobacterium phage OBUpride	57	1.49e-05	25.61	52.4	6	232	19	246
TCUEAP1_14	401	YP_001552336	protease	480808	Mycobacterium phage Giles	57	1.5e-05	25.61	52.4	6	232	19	246
TCUEAP1_14	401	QDP66750	putative capsid assembly protease C	2591644	Prokaryotic dsDNA virus sp.	35	1.56e-05	27.465	52.8	40	180	236	370
TCUEAP1_14	401	YP_009213077	ATP-dependent Clp protease proteolytic subunit	1582153	Clostridium phage phiCD481-1	47	1.61e-05	30.102	51.6	3	191	19	205
TCUEAP1_14	401	YP_025030	putative ClpP-like protease	279281	Lactobacillus phage phiAT3	36	1.62e-05	26.49	51.2	38	181	39	183
TCUEAP1_14	401	AAT72384	putative Clp protease	1582354	Streptococcus phage phi1207.3	41	1.73e-05	28.916	51.2	6	171	16	171
TCUEAP1_14	401	YP_001648283	putative ATP-dependent protease proteolytic subunit	1785753	Ostreococcus tauri virus OtV5	41	1.99e-05	26.347	50.8	6	169	37	197
TCUEAP1_14	401	ASV44137	ATP-dependent Clp serine protease proteolytic subunit-like protein	2015814	Salicola phage SCTP-2	35	2e-05	26.712	50.4	34	175	52	190
TCUEAP1_14	401	QBX14309	Clp protease-like protein	2547997	Streptococcus phage Javan133	42	2.15e-05	27.381	51.2	17	183	18	179
TCUEAP1_14	401	QBX14715	Clp protease-like protein	2548009	Streptococcus phage Javan151	40	2.21e-05	26.415	51.2	17	175	34	182
TCUEAP1_14	401	QBX13755	Clp protease-like protein	2547977	Streptococcus phage Javan105	41	2.44e-05	26.506	50.8	6	171	14	169
TCUEAP1_14	401	QBX25819	Clp protease-like protein	2548089	Streptococcus phage Javan274	40	2.51e-05	26.415	50.8	17	175	34	182
TCUEAP1_14	401	QBX22188	Clp protease-like protein	2548294	Streptococcus phage Javan639	29	2.62e-05	26.724	49.7	56	171	4	113
TCUEAP1_14	401	NP_116498	putative ATP-dependent ClpP protein	31754	Lactococcus phage BK5-T	37	2.65e-05	29.932	50.8	25	171	33	170
TCUEAP1_14	401	BBA65325	Clp protease	2042251	Xanthomonas phage XacN1	41	2.83e-05	30.539	50.8	4	168	33	183
TCUEAP1_14	401	YP_001468643	gp4	330396	Listeria phage B025	32	2.99e-05	28.244	50.8	46	175	47	170
TCUEAP1_14	401	QBX07684	Clp protease-like protein	2558552	Streptococcus satellite phage Javan167	37	3e-05	26.667	50.8	26	175	31	171
TCUEAP1_14	401	QBX24039	Clp protease-like protein	2548021	Streptococcus phage Javan172	42	3.96e-05	26.786	50.4	17	183	18	179
TCUEAP1_14	401	YP_001039922	head maturation protease	423476	Streptococcus phage phi3396	42	4.15e-05	26.19	50.4	17	183	18	179
TCUEAP1_14	401	YP_009174583	hypothetical protein	1586714	Yellowstone lake phycodnavirus 2	34	4.36e-05	26.471	49.7	36	170	57	187
TCUEAP1_14	401	QBX27896	Clp protease-like protein	2548158	Streptococcus phage Javan422	55	5.44e-05	23.874	49.7	10	231	3	201
TCUEAP1_14	401	QBX14465	Clp protease-like protein	2548000	Streptococcus phage Javan139	40	6.31e-05	26.415	49.7	17	175	34	182
TCUEAP1_14	401	ASD51099	Clp protease-like protein	2006938	Erysipelothrix phage phi1605	41	7.33e-05	28.743	49.3	7	171	17	173
TCUEAP1_14	401	AYP68494	ATP-dependent Clp protease proteolytic subunit 2	2419624	Exiguobacterium phage vB_EalM-137	42	9.83e-05	25.824	49.7	40	209	41	216
TCUEAP1_14	401	AET42525	hypothetical protein EXVG_00340	181211	Emiliania huxleyi virus 202	34	0.000102	26.277	48.9	46	182	103	229
TCUEAP1_14	401	AOT26247	Clp protease-like protein	1897746	Vibrio phage Her	43	0.000115	25	49.3	5	175	41	201
TCUEAP1_14	401	YP_293886	putative ATP-dependent protease proteolytic subunit	181082	Emiliania huxleyi virus 86	37	0.000144	24.161	48.5	28	175	91	232
TCUEAP1_14	401	AET84540	hypothetical protein OLOG_00077	754063	Ostreococcus lucimarinus virus OlV4	41	0.000146	25.146	48.1	6	169	24	184
TCUEAP1_14	401	YP_004061815	hypothetical protein OlV1_183c	880162	Ostreococcus lucimarinus virus 1	41	0.000147	25.146	48.1	6	169	42	202
TCUEAP1_14	401	AHA54716	putative ATP-dependent protease proteolytic subunit	1421421	Emiliania huxleyi virus 145	37	0.000158	24.161	47.8	28	175	28	169
TCUEAP1_14	401	AEO98089	hypothetical protein ELVG_00341	181212	Emiliania huxleyi virus 203	32	0.000166	25.954	48.5	46	175	109	232
TCUEAP1_14	401	BAQ92543	putative protease	1407671	uncultured Mediterranean phage uvMED	35	0.000171	26.95	49.3	40	180	46	175
TCUEAP1_14	401	YP_009173187	hypothetical protein OlV7_175c	1663209	Ostreococcus lucimarinus virus 7	41	0.000172	25.146	48.1	6	169	42	202
TCUEAP1_14	401	QBX10300	Clp protease-like protein	2558697	Streptococcus satellite phage Javan429	31	0.000173	30.159	48.9	46	171	45	164
TCUEAP1_14	401	AYV77042	Clp protease	2487763	Barrevirus sp.	33	0.000174	25.373	48.5	38	171	115	242
TCUEAP1_14	401	ARF09519	Clp protease	1977633	Indivirus ILV1	32	0.000178	25.191	48.5	42	171	112	235
TCUEAP1_14	401	ANT39942	protease-like protein	1868825	Bacillus phage vB_BtS_BMBtp13	43	0.000232	26.901	48.1	5	175	23	183
TCUEAP1_14	401	CAZ69462	putative ATP-dependent protease proteolytic subunit	187397	Emiliania huxleyi virus 99B1	32	0.000274	25.191	47.8	46	175	109	232
TCUEAP1_14	401	YP_008130151	peptidase S14	929833	Rhizobium phage RR1-A	43	0.000288	28.161	48.5	6	178	9	172
TCUEAP1_14	401	QCW19661	protease	2565519	Vibrio phage Va_90-11-286_p16	38	0.000312	23.718	48.9	22	175	60	203
TCUEAP1_14	401	AZU98901	ATP-dependent Clp protease proteolytic subunit 2	2500559	Bacillus phage pW2	33	0.000429	26.316	47	44	174	60	186
TCUEAP1_14	401	ATB52728	Clp protease	2036768	Caldibacillus phage CBP1	42	0.000436	27.647	47.4	7	175	9	171
TCUEAP1_14	401	AYD84455	ClpP-like protease	2315542	Mycobacterium phage LilDestine	33	0.000498	27.972	46.6	44	177	79	215
TCUEAP1_14	401	QCW19920	ATP-dependent protease	2565524	Vibrio phage Va_PF430-3_p42	33	0.000521	25	48.1	42	175	74	203
TCUEAP1_14	401	AUV56769	capsid assembly protease	2070187	Faecalibacterium phage FP_Toutatis	34	0.000595	26.471	47.4	40	175	17	148
TCUEAP1_14	401	APQ42171	protease	1927020	Mycobacterium phage MrMagoo	40	0.000712	23.669	46.2	15	175	32	196
TCUEAP1_14	401	AEO97631	hypothetical protein ENVG_00351	181216	Emiliania huxleyi virus 84	32	0.000792	25.191	46.2	46	175	106	229
TCUEAP1_14	401	YP_008050990	ClpP-like protein	1325953	Mycobacterium phage PegLeg	33	0.001	30.714	45.4	44	175	60	193
TCUEAP1_14	401	ASR75911	protease	2024010	Mycobacterium phage GenevaB15	40	0.001	24.26	45.8	15	175	32	196
TCUEAP1_14	401	QDK03889	protease	2593348	Mycobacterium phage Lewan	34	0.001	27.083	45.8	44	179	90	228
TCUEAP1_14	401	YP_009604916	ClpP-like protease	1088864	Mycobacterium phage Bongo	33	0.002	30.714	44.7	44	175	60	193
TCUEAP1_14	401	QBX15729	Clp protease-like protein	2548047	Streptococcus phage Javan207	33	0.002	26.471	45.4	39	171	38	164
TCUEAP1_14	401	QBX24885	Clp protease-like protein	2548050	Streptococcus phage Javan214	33	0.002	26.471	45.4	39	171	38	164
TCUEAP1_14	401	YP_004539034	ClpP-like protease	1034125	Mycobacterium virus Faith1	33	0.003	27.465	44.7	44	177	86	222
TCUEAP1_14	401	YP_009017311	ClpP-like protease	1086751	Mycobacterium virus Rumpelstiltskin	33	0.003	27.465	44.7	44	177	90	226
TCUEAP1_14	401	AGK87653	ClpP-like protease	1327778	Mycobacterium phage Winky	33	0.003	27.465	44.3	44	177	80	216
TCUEAP1_14	401	ANH50090	ClpP protease	1837841	Mycobacterium phage Loadrie	33	0.003	27.465	44.7	44	177	85	221
TCUEAP1_14	401	ASW31521	protease	2015819	Mycobacterium phage GuuelaD	33	0.003	27.465	44.7	44	177	85	221
TCUEAP1_14	401	ATG86502	protease	2015844	Mycobacterium phage Finemlucis	33	0.003	27.465	44.7	44	177	90	226
TCUEAP1_14	401	QBX26895	Clp protease-like protein	2548121	Streptococcus phage Javan350	37	0.003	29.333	44.7	39	186	38	181
TCUEAP1_14	401	YP_008241808	prophage Clp protease-like protein	1327974	Cellulophaga phage phi46:1	87	0.004	23.224	44.7	1	347	1	315
TCUEAP1_14	401	YP_009205554	ClpP protease	1718599	Mycobacterium phage Archie	33	0.004	27.465	43.9	44	177	79	215
TCUEAP1_14	401	AYV79451	hypothetical protein Faunusvirus15_2	2487766	Faunusvirus sp.	40	0.004	23.669	44.3	23	182	78	231
TCUEAP1_14	401	AZB66616	ATP-dependent Clp protease proteolytic subunit	2491320	Staphylococcus phage phiSP38-1	33	0.004	26.087	43.5	42	175	60	189
TCUEAP1_14	401	AZU98069	Clp protease	2500169	Salmonella phage Munch	39	0.004	25.786	44.3	27	182	54	206
TCUEAP1_14	401	YP_008410546	ClpP	1340713	Mycobacterium phage Wanda	39	0.005	28.492	43.9	15	171	69	231
TCUEAP1_14	401	AXQ66567	ClpP	2170413	Siphoviridae sp.	34	0.005	25	44.7	42	177	208	342
TCUEAP1_14	401	CAR95408	hypothetical protein	571950	Streptococcus phage phi-m46.1	34	0.006	31.618	42.4	2	136	12	137
TCUEAP1_14	401	YP_009213373	ClpP-like protease	1567005	Mycobacterium phage MiaZeal	39	0.006	28.492	43.9	15	171	69	231
TCUEAP1_14	401	QBX31333	Clp protease-like protein	2548289	Streptococcus phage Javan630	37	0.006	25.828	43.1	42	191	13	154
TCUEAP1_14	401	QBX25717	Clp protease-like protein	2548085	Streptococcus phage Javan270	37	0.007	28.947	43.5	37	186	36	181
TCUEAP1_14	401	YP_009221553	Clp protease-like protein	1636271	Verrucomicrobia phage P8625	34	0.008	27.338	43.9	36	172	40	169
TCUEAP1_14	401	AXH67895	protease	2283252	Mycobacterium phage Bromden	33	0.008	27.465	43.1	44	177	80	216
TCUEAP1_14	401	QBX22827	Clp protease-like protein	2547973	Streptococcus phage Javan100	41	0.009	27.711	43.1	6	171	16	171
TCUEAP1_15	369	ANS03589	hypothetical protein	1868680	uncultured Mediterranean phage uvDeep-CGR2-KM21-C345	65	1.2e-07	22.041	58.5	127	367	116	332
TCUEAP1_16	197	YP_008241811	hypothetical protein Phi46:1_gp04	1327974	Cellulophaga phage phi46:1	99	0.003	26.733	42.4	1	195	1	188
TCUEAP1_18	415	YP_008241814	phage portal protein	1327974	Cellulophaga phage phi46:1	82	1.69e-17	27.586	89	39	380	33	347
TCUEAP1_2	401	BAQ92856	phage terminase, large subunit, PBSX family (TIGR01547)	1407671	uncultured Mediterranean phage uvMED	94	4.04e-80	39.332	256	1	376	14	375
TCUEAP1_2	401	YP_009321252	terminase large subunit	1814287	Flavobacterium phage Fpv7	92	1.39e-79	39.418	255	7	376	33	392
TCUEAP1_2	401	YP_009323718	terminase large subunit	1814280	Flavobacterium phage Fpv10	92	1.72e-79	39.314	255	7	376	33	394
TCUEAP1_2	401	QDP50510	putative terminase large subunit	2591644	Prokaryotic dsDNA virus sp.	94	5.39e-78	38.243	250	1	376	15	376
TCUEAP1_2	401	ANS02994	terminase large subunit	1868666	uncultured Mediterranean phage uvDeep-CGR1-KM17-C101	95	7.67e-77	36.856	247	1	381	14	377
TCUEAP1_2	401	QDP65254	putative terminase large subunit	2591644	Prokaryotic dsDNA virus sp.	94	1.04e-73	36.693	239	1	378	14	375
TCUEAP1_2	401	QDP58862	putative terminase large subunit	2591644	Prokaryotic dsDNA virus sp.	92	1.21e-69	36.667	229	7	376	22	377
TCUEAP1_2	401	BAR34782	phage terminase, large subunit, PBSX family (TIGR01547)	1407671	uncultured Mediterranean phage uvMED	93	1.16e-61	34.204	208	1	373	14	373
TCUEAP1_2	401	QDP48731	putative terminase large subunit	2591644	Prokaryotic dsDNA virus sp.	93	3.01e-60	33.333	204	1	373	15	374
TCUEAP1_2	401	QDP46161	putative terminase large subunit	2591644	Prokaryotic dsDNA virus sp.	93	1.58e-59	33.333	202	1	373	15	374
TCUEAP1_2	401	BAR35576	phage terminase, large subunit, PBSX family (TIGR01547)	1407671	uncultured Mediterranean phage uvMED	93	1.47e-57	33.421	197	1	373	15	374
TCUEAP1_2	401	QDP55651	putative terminase large subunit	2591644	Prokaryotic dsDNA virus sp.	93	6.79e-57	32.199	196	1	374	15	375
TCUEAP1_2	401	QDP56367	putative terminase large subunit	2591644	Prokaryotic dsDNA virus sp.	93	1.23e-56	32.552	195	1	374	14	375
TCUEAP1_2	401	BAQ92928	phage terminase, large subunit, PBSX family (TIGR01547)	1407671	uncultured Mediterranean phage uvMED	93	2.49e-56	32.552	194	1	374	14	375
TCUEAP1_2	401	QDP48349	putative terminase large subunit	2591644	Prokaryotic dsDNA virus sp.	94	1.63e-55	31.525	192	1	376	15	376
TCUEAP1_2	401	QDP61379	putative terminase large subunit	2591644	Prokaryotic dsDNA virus sp.	92	1.3e-46	33.069	169	7	376	21	371
TCUEAP1_2	401	QDP51024	putative terminase large subunit	2591644	Prokaryotic dsDNA virus sp.	95	1.55e-46	30.848	169	2	380	19	381
TCUEAP1_2	401	QDP48273	putative terminase large subunit	2591644	Prokaryotic dsDNA virus sp.	93	1.32e-43	30.526	160	4	376	21	373
TCUEAP1_2	401	QDP52726	putative terminase large subunit	2591644	Prokaryotic dsDNA virus sp.	92	6.61e-43	33.947	159	6	374	18	370
TCUEAP1_2	401	QDP54267	putative terminase large subunit	2591644	Prokaryotic dsDNA virus sp.	93	7.3e-43	32.474	159	4	377	25	383
TCUEAP1_2	401	QDP63662	putative terminase large subunit	2591644	Prokaryotic dsDNA virus sp.	91	1.4e-42	31.099	158	7	371	24	371
TCUEAP1_2	401	QDP54442	putative terminase large subunit	2591644	Prokaryotic dsDNA virus sp.	91	1.62e-42	31.099	158	7	371	24	371
TCUEAP1_2	401	QDP47394	putative terminase large subunit	2591644	Prokaryotic dsDNA virus sp.	92	7.33e-42	30.628	156	5	371	23	373
TCUEAP1_2	401	QDP49404	putative terminase large subunit	2591644	Prokaryotic dsDNA virus sp.	94	1.03e-41	30.649	155	2	376	19	377
TCUEAP1_2	401	QDP60737	putative terminase large subunit	2591644	Prokaryotic dsDNA virus sp.	93	5.83e-41	30.591	154	1	371	15	368
TCUEAP1_2	401	QDP55030	putative terminase large subunit	2591644	Prokaryotic dsDNA virus sp.	93	2.11e-40	30.928	152	4	377	25	383
TCUEAP1_2	401	YP_008241822	phage terminase large subunit	1327974	Cellulophaga phage phi46:1	94	2.12e-38	29.73	147	3	379	19	412
TCUEAP1_2	401	QDP63007	putative terminase large subunit	2591644	Prokaryotic dsDNA virus sp.	93	4.11e-38	29.793	146	3	376	15	372
TCUEAP1_2	401	QDP66241	putative terminase large subunit	2591644	Prokaryotic dsDNA virus sp.	93	5.6e-37	31.152	143	3	376	21	375
TCUEAP1_2	401	QDP46887	putative terminase large subunit	2591644	Prokaryotic dsDNA virus sp.	92	1.8e-36	28.989	141	7	373	2	351
TCUEAP1_2	401	QDP57751	putative terminase large subunit	2591644	Prokaryotic dsDNA virus sp.	94	1.14e-34	30.612	137	4	379	16	374
TCUEAP1_2	401	QDP59802	putative terminase large subunit	2591644	Prokaryotic dsDNA virus sp.	94	3.35e-33	27.461	133	3	377	26	384
TCUEAP1_2	401	QDP50432	putative terminase large subunit	2591644	Prokaryotic dsDNA virus sp.	97	4.94e-32	27.93	130	4	391	23	392
TCUEAP1_2	401	QDP63490	putative terminase large subunit	2591644	Prokaryotic dsDNA virus sp.	94	1.22e-28	28.682	120	3	377	27	385
TCUEAP1_2	401	BAQ92558	phage terminase, large subunit, PBSX family (TIGR01547)	1407671	uncultured Mediterranean phage uvMED	94	4.6e-28	29	119	2	378	16	381
TCUEAP1_2	401	BAQ92624	phage terminase, large subunit, PBSX family (TIGR01547)	1407671	uncultured Mediterranean phage uvMED	94	6.08e-28	28.715	118	2	378	16	381
TCUEAP1_2	401	QDP64160	putative terminase large subunit	2591644	Prokaryotic dsDNA virus sp.	81	1.47e-27	28.107	116	52	376	3	308
TCUEAP1_2	401	QDP57501	putative terminase large subunit	2591644	Prokaryotic dsDNA virus sp.	94	1.8e-27	28.792	117	3	377	23	384
TCUEAP1_2	401	QDP62887	putative terminase large subunit	2591644	Prokaryotic dsDNA virus sp.	94	5.96e-27	28.205	115	3	377	22	383
TCUEAP1_2	401	ANS03605	terminase large subunit	1868680	uncultured Mediterranean phage uvDeep-CGR2-KM21-C345	95	2.88e-26	26.277	114	2	383	19	399
TCUEAP1_2	401	QDP66703	putative terminase large subunit	2591644	Prokaryotic dsDNA virus sp.	93	3.07e-26	27.366	114	4	376	16	375
TCUEAP1_2	401	QDP47491	putative terminase large subunit	2591644	Prokaryotic dsDNA virus sp.	94	9.48e-23	26.992	103	3	377	22	383
TCUEAP1_2	401	QDP51172	putative terminase large subunit	2591644	Prokaryotic dsDNA virus sp.	88	1.77e-22	26.158	102	28	381	2	341
TCUEAP1_2	401	QDP61102	putative terminase large subunit	2591644	Prokaryotic dsDNA virus sp.	94	1.67e-20	25.765	97.8	3	377	23	384
TCUEAP1_2	401	QDP53312	putative terminase large subunit	2591644	Prokaryotic dsDNA virus sp.	87	2.13e-20	26.975	96.7	36	385	10	345
TCUEAP1_2	401	QDP48839	putative terminase large subunit	2591644	Prokaryotic dsDNA virus sp.	75	1.76e-18	25.321	90.9	80	378	25	311
TCUEAP1_2	401	QDP47669	putative terminase large subunit	2591644	Prokaryotic dsDNA virus sp.	93	9.43e-18	25.765	89.7	4	377	25	387
TCUEAP1_2	401	YP_006546303	phage terminase, large subunit, PBSX family	1126885	Thermoanaerobacterium phage THSA-485A	93	1.3e-17	24.427	89.4	2	375	24	390
TCUEAP1_2	401	QDP67040	putative terminase large subunit	2591644	Prokaryotic dsDNA virus sp.	91	5.2e-17	24.339	87.4	9	371	25	383
TCUEAP1_2	401	QDP47643	putative terminase large subunit	2591644	Prokaryotic dsDNA virus sp.	85	7.52e-17	25.779	86.7	38	378	12	336
TCUEAP1_2	401	ASN67476	putative terminase large subunit	2100421	uncultured Caudovirales phage	92	2.87e-13	26.031	76.3	3	371	21	384
TCUEAP1_2	401	YP_007237242	putative terminase large subunit	1147137	Clostridium phage phi8074-B1	92	2.92e-13	24.173	76.3	3	371	24	392
TCUEAP1_2	401	ASN72980	putative terminase large subunit	2100421	uncultured Caudovirales phage	92	3.23e-13	26.031	76.3	3	371	21	384
TCUEAP1_2	401	AJW76986	terminase large subunit	1629953	Marinitoga camini virus 2	90	4.13e-13	25.879	75.9	10	371	31	397
TCUEAP1_2	401	AJW76902	terminase large subunit	1629954	Marinitoga camini virus 1	90	5.43e-13	25.879	75.5	10	371	31	397
TCUEAP1_2	401	APC46542	terminase	1913113	Alteromonas phage PB15	77	6.19e-11	24.484	69.3	64	373	60	368
TCUEAP1_2	401	BAN05340	terminase large subunit	1230469	Nitratiruptor phage NrS-1	93	9.82e-11	24.227	68.6	4	374	20	381
TCUEAP1_2	401	YP_009193553	terminase large subunit	1572745	Mannheimia phage vB_MhS_587AP2	70	1.03e-10	26.821	68.6	96	374	117	393
TCUEAP1_2	401	YP_009203368	terminase large subunit	1572743	Mannheimia phage vB_MhS_535AP2	70	1.31e-10	26.821	68.2	96	374	117	393
TCUEAP1_2	401	AJA73366	terminase large subunit	1572749	Mannheimia phage vB_MhS_3927AP1	70	1.35e-10	26.821	68.2	96	374	117	393
TCUEAP1_2	401	YP_006905872	terminase large subunit	1225800	Listeria phage P70	92	2.3e-09	20.853	64.7	4	373	32	428
TCUEAP1_2	401	YP_008240573	terminase large subunit	1173747	Listeria phage LP-037	92	2.59e-09	20.853	64.3	4	373	32	428
TCUEAP1_2	401	YP_009216669	terminase large subunit	1567012	Clostridium phage phiCT453A	76	3.11e-09	26.901	63.9	70	373	91	400
TCUEAP1_2	401	QDP58210	putative terminase large subunit	2591644	Prokaryotic dsDNA virus sp.	93	5.12e-09	25.428	63.2	4	374	9	379
TCUEAP1_2	401	QDK04734	terminase large subunit	2590049	Listeria phage LP-031	92	5.62e-09	21.09	63.5	4	373	32	428
TCUEAP1_2	401	AXF39910	terminase large subunit	2498843	Bacillus phage vB_BthS_BMBphi	78	1.1e-08	23.684	62	68	381	8	324
TCUEAP1_2	401	YP_009216796	putative terminase large subunit	1229760	Acinetobacter phage phiAC-1	34	1.67e-08	31.081	62	236	373	266	410
TCUEAP1_2	401	ARQ94557	terminase large subunit	1970788	Weissella phage PWc	43	2.19e-08	30.769	61.6	201	371	224	401
TCUEAP1_2	401	YP_009600558	putative terminase large subunit	1965454	Acinetobacter phage WCHABP12	62	3.87e-08	25.746	60.8	126	373	161	410
TCUEAP1_2	401	AYP68853	terminase large subunit	2419626	Acinetobacter phage vB_KpnM_IME285	34	4.58e-08	28.571	60.5	236	373	266	410
TCUEAP1_2	401	YP_006383766	putative phage terminase large subunit	1187128	Acinetobacter phage AP22	34	5.1e-08	28.571	60.5	236	373	266	410
TCUEAP1_2	401	AYP68935	terminase large subunit	2419625	Acinetobacter phage vB_KpnM_IME284	34	5.38e-08	28.571	60.5	236	373	266	410
TCUEAP1_2	401	YP_009055504	putative terminase large subunit	1505225	Acinetobacter phage YMC-13-01-C62	34	5.72e-08	28.571	60.1	236	373	258	402
TCUEAP1_2	401	AVH85701	terminase large subunit	2079434	Lactobacillus phage Silenus	92	1.04e-07	26.847	59.3	4	373	29	408
TCUEAP1_2	401	QDP57137	putative terminase large subunit	2591644	Prokaryotic dsDNA virus sp.	88	1.19e-07	25.762	58.9	21	371	5	343
TCUEAP1_2	401	AUV59705	terminase large subunit	2079430	Lactobacillus phage Bassarid	92	1.41e-07	26.57	58.9	4	373	29	408
TCUEAP1_2	401	AFH22511	hypothetical protein OSG_eHP28_00095	1168829	environmental Halophage eHP-28	91	1.59e-07	25.7	58.9	10	375	32	400
TCUEAP1_2	401	APD23663	terminase large subunit	1916188	Streptococcus phage IPP50	94	1.62e-07	25.301	58.9	6	383	35	424
TCUEAP1_2	401	YP_009213760	terminase large subunit	1572747	Mannheimia phage vB_MhS_1152AP2	69	1.8e-07	24.49	58.5	96	373	117	392
TCUEAP1_2	401	APD23132	terminase large subunit	1916177	Streptococcus phage IPP38	94	2.07e-07	25.301	58.5	6	383	35	424
TCUEAP1_2	401	AHN84626	terminase large subunit	1461246	Streptococcus phage Spn1	94	2.86e-07	25.301	58.2	6	383	35	424
TCUEAP1_2	401	APD21602	terminase large subunit	1916206	Streptococcus phage IPP8	94	2.96e-07	25.301	58.2	6	383	35	424
TCUEAP1_2	401	YP_009321976	terminase_3 domain protein	1701824	Streptococcus phage phiARI0460-1	94	3.04e-07	25.301	57.8	6	383	35	424
TCUEAP1_2	401	YP_009043194	phage terminase, large subunit	1448273	Streptococcus phage DCC1738	94	3.44e-07	25.301	57.8	6	383	35	424
TCUEAP1_2	401	APM00366	terminase large subunit	1916176	Streptococcus phage IPP37	94	3.44e-07	25.301	57.8	6	383	35	424
TCUEAP1_2	401	AKH46995	phage terminase, large subunit	186617	uncultured marine virus	94	3.74e-07	23.134	57.8	4	381	37	407
TCUEAP1_2	401	ALA47107	terminase_3 domain protein	1701825	Streptococcus phage phiARI0460-2	94	4.37e-07	25.301	57.4	6	383	35	424
TCUEAP1_2	401	QBX17464	terminase large subunit	2548123	Streptococcus phage Javan355	96	6.88e-07	25.059	57	6	390	35	429
TCUEAP1_2	401	ALA47560	Terminase_3 domain protein	1701839	Streptococcus phage phiARI0826b	94	7e-07	25.301	57	6	383	35	424
TCUEAP1_2	401	YP_009321521	terminase_3 domain protein	1701837	Streptococcus phage phiARI0746	94	7.26e-07	25.301	56.6	6	383	35	424
TCUEAP1_2	401	YP_009042741	phage terminase, large subunit	1448274	Streptococcus phage K13	94	8.51e-07	25.301	56.6	6	383	35	424
TCUEAP1_2	401	QDP45784	putative terminase large subunit	2591644	Prokaryotic dsDNA virus sp.	93	9.09e-07	24.257	56.2	4	374	17	388
TCUEAP1_2	401	CBW39198	Phage terminase large subunit	870474	Streptococcus phage 8140	94	9.14e-07	25.301	56.6	6	383	35	424
TCUEAP1_2	401	AYH91835	terminase large subunit	2315482	Lactobacillus phage Sabazios	92	9.17e-07	26.355	56.6	4	373	29	408
TCUEAP1_2	401	CBW38936	Phage terminase large subunit	870469	Streptococcus phage V22	94	9.64e-07	25.301	56.2	6	383	35	424
TCUEAP1_2	401	QBX24707	terminase large subunit	2548045	Streptococcus phage Javan202	92	1e-06	25.307	56.2	6	373	17	396
TCUEAP1_2	401	QBX15830	terminase large subunit	2548051	Streptococcus phage Javan215	92	1.24e-06	25.307	55.8	6	373	17	396
TCUEAP1_2	401	APD22865	terminase large subunit	1916172	Streptococcus phage IPP32	94	1.26e-06	25.06	55.8	6	383	35	424
TCUEAP1_2	401	QBX22080	terminase large subunit	2548290	Streptococcus phage Javan633	90	1.35e-06	21.851	55.8	10	371	39	401
TCUEAP1_2	401	QBX25620	terminase large subunit	2548082	Streptococcus phage Javan266	94	2.3e-06	25	55.1	6	383	35	424
TCUEAP1_2	401	ALH47306	terminase_3 domain protein	1701821	Streptococcus phage phiARI0399	94	2.6e-06	24.819	55.1	6	383	35	424
TCUEAP1_2	401	APD23246	terminase large subunit	1916179	Streptococcus phage IPP40	94	2.6e-06	25.06	55.1	6	383	35	424
TCUEAP1_2	401	APD21946	terminase large subunit	1916155	Streptococcus phage IPP15	94	2.79e-06	25.06	55.1	6	383	35	424
TCUEAP1_2	401	CBW38994	Phage terminase large subunit	870470	Streptococcus phage 040922	94	2.94e-06	25.06	54.7	6	383	35	424
TCUEAP1_2	401	AUR81882	terminase large subunit	1881291	Vibrio phage 1.016.O._10N.286.46.A11	91	3.17e-06	24.818	54.7	10	373	80	457
TCUEAP1_2	401	AUR88320	terminase large subunit	1881330	Vibrio phage 1.112.O._10N.286.46.B11	91	3.22e-06	24.818	54.7	10	373	62	439
TCUEAP1_2	401	AZS06642	terminase large subunit	2499072	Streptomyces phage Hiyaa	92	3.22e-06	21.168	54.7	4	371	25	406
TCUEAP1_2	401	YP_009043961	Phage terminase large subunit	1448276	Streptococcus phage IC1	94	3.27e-06	25.06	54.7	6	383	35	424
TCUEAP1_2	401	QDP61898	putative terminase large subunit	2591644	Prokaryotic dsDNA virus sp.	88	3.3e-06	24.931	54.3	21	371	5	343
TCUEAP1_2	401	APD22931	terminase large subunit	1916173	Streptococcus phage IPP34	94	3.91e-06	24.819	54.3	6	383	35	424
TCUEAP1_2	401	YP_009321792	terminase_3 domain protein	1701812	Streptococcus phage phiARI0031	94	3.98e-06	25.06	54.3	6	383	35	424
TCUEAP1_2	401	YP_009324905	terminase_3 domain protein	1701826	Streptococcus phage phiARI0462	94	4.5e-06	24.578	54.3	6	383	44	433
TCUEAP1_2	401	AXH73699	terminase large subunit	2202568	Caudovirales sp.	97	4.81e-06	23.146	54.3	6	393	19	425
TCUEAP1_2	401	QDP49648	putative terminase large subunit	2591644	Prokaryotic dsDNA virus sp.	40	5.69e-06	30.488	53.9	213	371	189	343
TCUEAP1_2	401	APD21663	terminase large subunit	1916207	Streptococcus phage IPP9	94	7.32e-06	25.06	53.5	6	383	35	424
TCUEAP1_2	401	YP_009168587	putative large terminase	755164	Lactobacillus phage LBR48	47	7.59e-06	25.943	52.8	185	371	61	258
TCUEAP1_2	401	YP_009275505	terminase large subunit	1777052	Pseudomonas phage JBD44	69	9.55e-06	23	53.1	96	373	118	400
TCUEAP1_2	401	QBJ03291	terminase large subunit	2510940	Lactobacillus phage 3-SAC12	49	1.1e-05	26.761	53.1	188	384	204	411
TCUEAP1_2	401	QBI79921	terminase large subunit	2563562	Pseudomonas phage vB_Pae_CF23a	69	1.55e-05	23	52.4	96	373	118	400
TCUEAP1_2	401	BAQ92664	phage terminase, large subunit, PBSX family (TIGR01547)	1407671	uncultured Mediterranean phage uvMED	92	1.66e-05	23.267	52.4	7	373	20	387
TCUEAP1_2	401	YP_007673402	phage large subunit terminase	756282	Cellulophaga phage phiST	98	2.01e-05	22.651	52.4	8	400	33	415
TCUEAP1_2	401	AGO49095	phage terminase large subunit	1327992	Cellulophaga phage phi13:1	98	2.38e-05	22.651	52	8	400	33	415
TCUEAP1_2	401	BAQ84163	terminase large subunit protein	1407671	uncultured Mediterranean phage uvMED	91	2.53e-05	21.951	52	9	372	26	461
TCUEAP1_2	401	AXF52411	terminase large subunit	2170413	Siphoviridae sp.	92	2.78e-05	22.56	52	7	373	27	474
TCUEAP1_2	401	AGS80629	terminase, large subunit, PBSX family	1334243	Leptospira phage vB_LnoZ_CZ214-LE1	97	2.84e-05	21.889	52	10	399	49	453
TCUEAP1_2	401	QDP52286	putative terminase large subunit	2591644	Prokaryotic dsDNA virus sp.	40	2.96e-05	29.878	51.6	213	371	189	343
TCUEAP1_2	401	APD23066	terminase large subunit	1916175	Streptococcus phage IPP36	94	2.99e-05	24.819	51.6	6	383	35	424
TCUEAP1_2	401	AGO48725	phage terminase large subunit	1327984	Cellulophaga phage phi19:2	92	3.16e-05	22.762	51.6	8	376	33	398
TCUEAP1_2	401	APD22801	terminase large subunit	1916171	Streptococcus phage IPP31	94	3.41e-05	24.819	51.6	6	383	35	424
TCUEAP1_2	401	AZB66656	terminase large subunit	2491321	Staphylococcus phage phiSP44-1	43	3.51e-05	27.32	51.6	201	374	222	403
TCUEAP1_2	401	YP_009206301	terminase large subunit	1643324	Bacillus phage phi4B1	92	4.78e-05	22.983	51.2	6	373	35	414
TCUEAP1_2	401	QDP49293	putative terminase large subunit	2591644	Prokaryotic dsDNA virus sp.	40	6.2e-05	29.878	50.4	213	374	189	346
TCUEAP1_2	401	AMD42744	terminase large subunit	1784947	Streptomyces phage Xkcd426	68	6.97e-05	21.739	50.4	7	279	22	296
TCUEAP1_2	401	AVR75853	PBSX family terminase large subunit	2138297	Vibrio phage ValSw3-3	92	7e-05	23	50.4	4	371	33	398
TCUEAP1_2	401	QDP47123	putative terminase large subunit	2591644	Prokaryotic dsDNA virus sp.	92	8.4e-05	23.65	50.1	7	373	21	388
TCUEAP1_2	401	YP_007236688	terminase large subunit	1225794	Lactobacillus virus ATCC8014	61	0.000112	27.509	50.1	130	373	167	405
TCUEAP1_2	401	YP_004934174	large subunit terminase	1108070	Pediococcus virus cIP1	61	0.000122	27.509	49.7	130	373	167	405
TCUEAP1_2	401	YP_009218022	terminase large subunit	1755682	Streptomyces phage phiSAJS1	68	0.00013	23	49.7	7	280	22	297
TCUEAP1_2	401	AGN51368	terminase	573176	Vibrio phage jenny 12G5	75	0.000167	23.659	49.3	73	371	92	387
TCUEAP1_2	401	YP_006560240	phage terminase large subunit	1176423	Marinomonas phage P12026	93	0.000223	21.574	48.9	3	373	21	397
TCUEAP1_2	401	YP_223885	putative large subunit terminase	235201	Lactobacillus virus phiJL1	60	0.000333	27.068	48.5	130	371	176	412
TCUEAP1_2	401	ARM67860	terminase large subunit	1965487	Staphylococcus phage IME1323_01	95	0.000399	22.642	48.1	6	386	24	416
TCUEAP1_2	401	QBX31383	terminase large subunit	2548291	Streptococcus phage Javan636	91	0.000419	22.785	48.1	6	371	36	411
TCUEAP1_2	401	APD24341	terminase large subunit	1916200	Streptococcus phage IPP64	94	0.00044	24.578	48.1	6	383	35	424
TCUEAP1_2	401	QAX91968	terminase large subunit	2500166	Klebsiella phage YX3973	92	0.000512	23.441	47.8	3	371	77	455
TCUEAP1_2	401	AYN56726	terminase large subunit	2419581	Lactobacillus phage LR1	91	0.000537	20.925	47.8	6	371	26	400
TCUEAP1_2	401	ANS03076	terminase large subunit	1872723	uncultured Mediterranean phage uvDeep1-CGR2-KM23-C896	95	0.000598	23.671	47.4	4	384	19	397
TCUEAP1_2	401	QBX28465	terminase large subunit	2548178	Streptococcus phage Javan454	92	0.000601	24.505	47.8	6	373	36	413
TCUEAP1_2	401	AUR88954	terminase large subunit	1881333	Vibrio phage 1.119.O._10N.261.51.A9	75	0.000607	23.659	47.4	73	371	92	387
TCUEAP1_2	401	AUR89594	terminase large subunit	1881334	Vibrio phage 1.127.O._10N.286.52.E12	75	0.000669	23.659	47.4	73	371	92	387
TCUEAP1_2	401	YP_009290174	terminase	1837862	Weissella phage WCP30	92	0.001	24.623	46.6	4	371	26	398
TCUEAP1_2	401	APC46235	terminase large subunit	1913111	Pseudoalteromonas phage PHS3	91	0.001	22.843	46.6	13	376	19	381
TCUEAP1_2	401	QDP50765	putative terminase large subunit	2591644	Prokaryotic dsDNA virus sp.	42	0.001	26.374	46.2	207	376	229	394
TCUEAP1_2	401	ALP46642	terminase 3	1755679	Bacillus phage BM5	42	0.002	25	45.8	4	172	17	197
TCUEAP1_2	401	4IFE_A	Chain A, Gene 2 Protein	10761	Shigella virus Sf6	43	0.003	25	45.4	4	177	36	214
TCUEAP1_2	401	NP_958178	gene 2 protein	10761	Shigella virus Sf6	43	0.003	25	45.4	4	177	16	194
TCUEAP1_2	401	4IDH_A	Chain A, Gene 2 protein	10761	Shigella virus Sf6	43	0.003	25	45.4	4	177	36	214
TCUEAP1_2	401	YP_239489	ORF005	55511	Staphylococcus virus 187	84	0.003	20.776	45.4	35	371	84	420
TCUEAP1_2	401	ABQ88401	phage terminase large subunit	539221	Enterobacteria phage CUS-3	43	0.003	25	45.4	4	177	16	194
TCUEAP1_2	401	YP_009153076	terminase large subunit	1524881	Enterobacteria phage Sf101	43	0.003	25	45.4	4	177	16	194
TCUEAP1_2	401	AYR02193	terminase	2340720	Escherichia phage N7	43	0.003	25	45.4	4	177	16	194
TCUEAP1_2	401	NP_112076	terminase large subunit	155148	Salmonella virus HK620	43	0.004	25	45.4	4	177	16	194
TCUEAP1_2	401	QDP55104	putative terminase large subunit	2591644	Prokaryotic dsDNA virus sp.	40	0.004	29.091	44.7	213	371	231	386
TCUEAP1_2	401	YP_007236598	TerL	1147044	Staphylococcus phage StB27	43	0.006	26.289	44.3	201	374	174	355
TCUEAP1_2	401	QBX25572	terminase large subunit	2548081	Streptococcus phage Javan264	91	0.006	22.704	44.7	10	373	42	405
TCUEAP1_2	401	QBX30765	terminase large subunit	2548265	Streptococcus phage Javan570	93	0.006	21.376	44.3	10	382	42	414
TCUEAP1_2	401	QDP65987	putative terminase large subunit	2591644	Prokaryotic dsDNA virus sp.	91	0.006	21.244	44.3	10	375	25	383
TCUEAP1_2	401	QBX14074	terminase large subunit	2547988	Streptococcus phage Javan119	46	0.007	28.571	44.3	188	373	217	413
TCUEAP1_2	401	AFB76031	hypothetical protein 2209_scaffold64_00095	38018	unidentified phage	37	0.009	26.543	43.9	24	173	75	233
TCUEAP1_2	401	YP_007003633	phage terminase large subunit	936152	Riemerella phage RAP44	40	0.01	29.091	43.9	213	371	254	412
TCUEAP1_21	1466	AKQ08516	hypothetical protein PBC2_201	1675029	Bacillus phage PBC2	79	2.69e-66	31.204	244	612	1258	63	692
TCUEAP1_21	1466	YP_009216110	tail fiber protein	1296656	Bacillus phage Shanette	68	2.65e-51	26.918	206	335	1040	1657	2380
TCUEAP1_21	1466	YP_009215890	tail fiber protein	1296655	Bacillus phage JL	68	2.3e-48	25.764	196	340	1040	1680	2390
TCUEAP1_21	1466	YP_009216110	tail fiber protein	1296656	Bacillus phage Shanette	68	4.46e-46	25.645	189	99	769	1677	2389
TCUEAP1_21	1466	YP_009099083	putative tail protein	1391188	Bacillus phage CP-51	70	7.96e-42	30.493	175	337	769	1669	2076
TCUEAP1_21	1466	YP_009215890	tail fiber protein	1296655	Bacillus phage JL	68	1.39e-41	25.546	174	99	769	1689	2399
TCUEAP1_21	1466	YP_009099084	putative tail protein	1391188	Bacillus phage CP-51	63	1.6e-41	30.493	174	337	769	1669	2076
TCUEAP1_21	1466	YP_009099083	putative tail protein	1391188	Bacillus phage CP-51	70	5.81e-36	29.677	155	589	1039	1632	2066
TCUEAP1_21	1466	YP_009099084	putative tail protein	1391188	Bacillus phage CP-51	63	8.18e-36	29.677	155	589	1039	1632	2066
TCUEAP1_21	1466	YP_009216110	tail fiber protein	1296656	Bacillus phage Shanette	68	9.24e-35	26.943	152	478	1039	1520	2062
TCUEAP1_21	1466	YP_009219864	glycerophosphoryl diester phosphodiesterase	1640885	Enterococcus phage EFLK1	56	1.05e-34	29.218	151	361	786	533	1005
TCUEAP1_21	1466	AKQ08516	hypothetical protein PBC2_201	1675029	Bacillus phage PBC2	79	1.34e-33	28.256	145	337	762	73	503
TCUEAP1_21	1466	QBZ70121	putative glycerophosphoryl diester phosphodiesterase	2546634	Enterococcus phage vB_EfaM_Ef2.3	56	1.71e-33	29.012	147	361	786	536	1008
TCUEAP1_21	1466	YP_009147083	putative tail fiber	1498168	Enterococcus phage ECP3	56	1.78e-33	29.012	147	361	786	533	1005
TCUEAP1_21	1466	BBE37304	putative tail fiber	2218498	Enterococcus phage phiM1EF22	56	1.85e-33	29.012	147	361	786	533	1005
TCUEAP1_21	1466	BBE37101	putative tail fiber	2218497	Enterococcus phage phiEF17H	56	1.91e-33	29.012	147	361	786	533	1005
TCUEAP1_21	1466	YP_001504140	putative tail fiber	442493	Enterococcus phage phiEF24C	56	2.01e-33	29.012	147	361	786	536	1008
TCUEAP1_21	1466	QBZ69706	putative glycerophosphoryl diester phosphodiesterase	2546633	Enterococcus phage vB_EfaM_Ef2.1	56	2.03e-33	29.012	147	361	786	536	1008
TCUEAP1_21	1466	BAL04330	structural component of the tail fiber	947379	Enterococcus phage phiEF24C-P2	56	2.05e-33	29.012	147	361	786	536	1008
TCUEAP1_21	1466	VDB76823	Glycerophosphoryl diester phosphodiesterase, phage variant	2315797	Enterococcus phage 156	56	2.13e-33	28.807	147	361	786	533	1005
TCUEAP1_21	1466	YP_009215890	tail fiber protein	1296655	Bacillus phage JL	68	2.62e-30	28.472	137	617	1039	1672	2074
TCUEAP1_21	1466	QAX97581	putative tail fiber	2419745	Enterococcus phage EfsSzw-1	61	5.31e-28	24.025	129	360	789	552	1030
TCUEAP1_21	1466	AKQ08213	receptor binding protein	1675028	Bacillus phage PBC4	65	8.78e-28	25.932	128	446	1039	186	776
TCUEAP1_21	1466	YP_009099083	putative tail protein	1391188	Bacillus phage CP-51	70	3.98e-26	27.654	123	111	493	1693	2080
TCUEAP1_21	1466	YP_009099084	putative tail protein	1391188	Bacillus phage CP-51	63	6.12e-26	28.148	123	111	493	1693	2080
TCUEAP1_21	1466	AZU99069	receptor binding protein	2500560	Bacillus phage pW4	65	1.89e-25	25.429	121	446	1039	187	774
TCUEAP1_21	1466	YP_009218338	glycerophosphoryl diester phosphodiesterase	1597976	Enterococcus phage EFDG1	61	5.57e-25	24.286	119	360	789	534	1012
TCUEAP1_21	1466	AYJ73488	tail fiber	2315766	Enterococcus phage EfV12-phi1	61	5.81e-25	24.286	119	360	789	534	1012
TCUEAP1_21	1466	QDB71535	glycerophosphoryl diester phosphodiesterase	2587819	Enterococcus phage vB_OCPT_Ben	62	6.7e-25	24.286	119	360	789	534	1012
TCUEAP1_21	1466	AZU99069	receptor binding protein	2500560	Bacillus phage pW4	65	2.52e-23	24.638	114	336	778	340	792
TCUEAP1_21	1466	AKQ08516	hypothetical protein PBC2_201	1675029	Bacillus phage PBC2	79	3.65e-22	25.366	109	110	471	94	496
TCUEAP1_21	1466	AGR46595	hypothetical protein BASILISK_51	1296654	Bacillus phage Basilisk	49	1.97e-20	24.197	104	617	1040	391	831
TCUEAP1_21	1466	YP_009099083	putative tail protein	1391188	Bacillus phage CP-51	70	2.21e-20	26.667	104	620	923	2243	2538
TCUEAP1_21	1466	AXY83003	hypothetical protein vBBak1_043	2094735	Bacillus phage v_B-Bak1	49	2.5e-20	25.054	104	617	1040	391	831
TCUEAP1_21	1466	YP_009595936	hypothetical protein ME3_104	1837876	Acinetobacter phage vB_AbaM_ME3	68	8.25e-20	25.607	103	205	641	4987	5417
TCUEAP1_21	1466	AKQ08213	receptor binding protein	1675028	Bacillus phage PBC4	65	9.14e-20	24.477	102	336	769	339	785
TCUEAP1_21	1466	YP_009218338	glycerophosphoryl diester phosphodiesterase	1597976	Enterococcus phage EFDG1	61	9.94e-20	28.485	102	620	923	1469	1782
TCUEAP1_21	1466	QDB71535	glycerophosphoryl diester phosphodiesterase	2587819	Enterococcus phage vB_OCPT_Ben	62	1.53e-19	28.182	102	620	923	1468	1781
TCUEAP1_21	1466	APZ81999	putative tail fiber	1926594	Enterococcus phage EFP01	49	3.72e-19	41.549	100	100	234	1766	1905
TCUEAP1_21	1466	QAX97581	putative tail fiber	2419745	Enterococcus phage EfsSzw-1	61	2.7e-18	27.941	97.8	620	923	1485	1802
TCUEAP1_21	1466	APZ81999	putative tail fiber	1926594	Enterococcus phage EFP01	49	2.88e-18	39.568	97.8	621	755	373	509
TCUEAP1_21	1466	QAX97581	putative tail fiber	2419745	Enterococcus phage EfsSzw-1	61	2.06e-17	37.58	95.1	85	234	1490	1630
TCUEAP1_21	1466	QBZ69706	putative glycerophosphoryl diester phosphodiesterase	2546633	Enterococcus phage vB_EfaM_Ef2.1	56	2.16e-17	41.803	94.7	634	755	391	510
TCUEAP1_21	1466	YP_009218338	glycerophosphoryl diester phosphodiesterase	1597976	Enterococcus phage EFDG1	61	3e-17	37.58	94.4	85	234	1474	1614
TCUEAP1_21	1466	QDB71535	glycerophosphoryl diester phosphodiesterase	2587819	Enterococcus phage vB_OCPT_Ben	62	3.1e-17	37.58	94.4	85	234	1473	1613
TCUEAP1_21	1466	APZ81999	putative tail fiber	1926594	Enterococcus phage EFP01	49	3.47e-17	40.769	94.4	633	759	1612	1739
TCUEAP1_21	1466	YP_009595935	structural protein	1837876	Acinetobacter phage vB_AbaM_ME3	60	3.75e-17	29.72	94	357	640	188	451
TCUEAP1_21	1466	BBE37101	putative tail fiber	2218497	Enterococcus phage phiEF17H	56	4.43e-17	27.92	94	330	640	835	1171
TCUEAP1_21	1466	QBZ70121	putative glycerophosphoryl diester phosphodiesterase	2546634	Enterococcus phage vB_EfaM_Ef2.3	56	4.44e-17	27.92	94	330	640	838	1174
TCUEAP1_21	1466	YP_009147083	putative tail fiber	1498168	Enterococcus phage ECP3	56	4.47e-17	27.92	94	330	640	835	1171
TCUEAP1_21	1466	BBE37304	putative tail fiber	2218498	Enterococcus phage phiM1EF22	56	4.47e-17	27.92	94	330	640	835	1171
TCUEAP1_21	1466	QBZ69706	putative glycerophosphoryl diester phosphodiesterase	2546633	Enterococcus phage vB_EfaM_Ef2.1	56	4.59e-17	27.92	94	330	640	838	1174
TCUEAP1_21	1466	YP_009147083	putative tail fiber	1498168	Enterococcus phage ECP3	56	4.74e-17	36.306	93.6	621	768	505	659
TCUEAP1_21	1466	QBZ70121	putative glycerophosphoryl diester phosphodiesterase	2546634	Enterococcus phage vB_EfaM_Ef2.3	56	4.87e-17	36.306	93.6	621	768	508	662
TCUEAP1_21	1466	BBE37304	putative tail fiber	2218498	Enterococcus phage phiM1EF22	56	4.91e-17	36.306	93.6	621	768	505	659
TCUEAP1_21	1466	QBZ70121	putative glycerophosphoryl diester phosphodiesterase	2546634	Enterococcus phage vB_EfaM_Ef2.3	56	4.95e-17	40.984	93.6	634	755	391	510
TCUEAP1_21	1466	YP_009147083	putative tail fiber	1498168	Enterococcus phage ECP3	56	4.99e-17	40.984	93.6	634	755	388	507
TCUEAP1_21	1466	BBE37101	putative tail fiber	2218497	Enterococcus phage phiEF17H	56	4.99e-17	36.306	93.6	621	768	505	659
TCUEAP1_21	1466	BBE37101	putative tail fiber	2218497	Enterococcus phage phiEF17H	56	5.03e-17	40.984	93.6	634	755	388	507
TCUEAP1_21	1466	BBE37304	putative tail fiber	2218498	Enterococcus phage phiM1EF22	56	5.03e-17	40.984	93.6	634	755	388	507
TCUEAP1_21	1466	VDB76823	Glycerophosphoryl diester phosphodiesterase, phage variant	2315797	Enterococcus phage 156	56	5.08e-17	36.306	93.6	621	768	505	659
TCUEAP1_21	1466	VDB76823	Glycerophosphoryl diester phosphodiesterase, phage variant	2315797	Enterococcus phage 156	56	5.12e-17	40.984	93.6	634	755	388	507
TCUEAP1_21	1466	QBZ69706	putative glycerophosphoryl diester phosphodiesterase	2546633	Enterococcus phage vB_EfaM_Ef2.1	56	5.12e-17	36.306	93.6	621	768	508	662
TCUEAP1_21	1466	BAL04330	structural component of the tail fiber	947379	Enterococcus phage phiEF24C-P2	56	5.16e-17	36.306	93.6	621	768	508	662
TCUEAP1_21	1466	YP_009219864	glycerophosphoryl diester phosphodiesterase	1640885	Enterococcus phage EFLK1	56	5.16e-17	36.306	93.6	621	768	505	659
TCUEAP1_21	1466	YP_001504140	putative tail fiber	442493	Enterococcus phage phiEF24C	56	5.21e-17	36.306	93.6	621	768	508	662
TCUEAP1_21	1466	YP_001504140	putative tail fiber	442493	Enterococcus phage phiEF24C	56	5.3e-17	40.984	93.6	634	755	391	510
TCUEAP1_21	1466	BAL04330	structural component of the tail fiber	947379	Enterococcus phage phiEF24C-P2	56	5.34e-17	40.984	93.6	634	755	391	510
TCUEAP1_21	1466	YP_009219864	glycerophosphoryl diester phosphodiesterase	1640885	Enterococcus phage EFLK1	56	5.62e-17	40.984	93.6	634	755	388	507
TCUEAP1_21	1466	YP_009219864	glycerophosphoryl diester phosphodiesterase	1640885	Enterococcus phage EFLK1	56	6.88e-17	27.635	93.2	330	640	835	1171
TCUEAP1_21	1466	YP_009595936	hypothetical protein ME3_104	1837876	Acinetobacter phage vB_AbaM_ME3	68	7.51e-17	25.946	93.2	572	921	5070	5416
TCUEAP1_21	1466	QAX97581	putative tail fiber	2419745	Enterococcus phage EfsSzw-1	61	7.6e-17	37.41	93.2	621	755	391	527
TCUEAP1_21	1466	AYJ73488	tail fiber	2315766	Enterococcus phage EfV12-phi1	61	8.91e-17	40.741	92.8	89	220	512	644
TCUEAP1_21	1466	QDB71535	glycerophosphoryl diester phosphodiesterase	2587819	Enterococcus phage vB_OCPT_Ben	62	9.21e-17	35.754	92.8	42	220	476	644
TCUEAP1_21	1466	YP_009218338	glycerophosphoryl diester phosphodiesterase	1597976	Enterococcus phage EFDG1	61	9.69e-17	40.741	92.8	89	220	512	644
TCUEAP1_21	1466	APZ81999	putative tail fiber	1926594	Enterococcus phage EFP01	49	1.1e-16	36.025	92.8	85	245	1474	1617
TCUEAP1_21	1466	APZ81999	putative tail fiber	1926594	Enterococcus phage EFP01	49	1.57e-16	40	92	89	220	512	644
TCUEAP1_21	1466	YP_009595935	structural protein	1837876	Acinetobacter phage vB_AbaM_ME3	60	1.6e-16	35.359	91.7	638	810	187	364
TCUEAP1_21	1466	QAX97581	putative tail fiber	2419745	Enterococcus phage EfsSzw-1	61	1.68e-16	40.741	92	89	220	530	662
TCUEAP1_21	1466	YP_009215890	tail fiber protein	1296655	Bacillus phage JL	68	1.77e-16	27.203	92	109	359	2274	2521
TCUEAP1_21	1466	YP_001504140	putative tail fiber	442493	Enterococcus phage phiEF24C	56	1.98e-16	26.857	91.7	330	640	838	1174
TCUEAP1_21	1466	BBE37304	putative tail fiber	2218498	Enterococcus phage phiM1EF22	56	1.99e-16	36.429	91.7	89	225	510	647
TCUEAP1_21	1466	YP_009147083	putative tail fiber	1498168	Enterococcus phage ECP3	56	2.01e-16	36.429	91.7	89	225	510	647
TCUEAP1_21	1466	QBZ70121	putative glycerophosphoryl diester phosphodiesterase	2546634	Enterococcus phage vB_EfaM_Ef2.3	56	2.01e-16	36.429	91.7	89	225	513	650
TCUEAP1_21	1466	QBZ69706	putative glycerophosphoryl diester phosphodiesterase	2546633	Enterococcus phage vB_EfaM_Ef2.1	56	2.03e-16	36.429	91.7	89	225	513	650
TCUEAP1_21	1466	BBE37101	putative tail fiber	2218497	Enterococcus phage phiEF17H	56	2.04e-16	36.429	91.7	89	225	510	647
TCUEAP1_21	1466	BAL04330	structural component of the tail fiber	947379	Enterococcus phage phiEF24C-P2	56	2.1e-16	26.857	91.7	330	640	838	1174
TCUEAP1_21	1466	VDB76823	Glycerophosphoryl diester phosphodiesterase, phage variant	2315797	Enterococcus phage 156	56	2.11e-16	36.429	91.7	89	225	510	647
TCUEAP1_21	1466	BAL04330	structural component of the tail fiber	947379	Enterococcus phage phiEF24C-P2	56	2.15e-16	36.429	91.7	89	225	513	650
TCUEAP1_21	1466	YP_001504140	putative tail fiber	442493	Enterococcus phage phiEF24C	56	2.17e-16	36.429	91.7	89	225	513	650
TCUEAP1_21	1466	APZ81999	putative tail fiber	1926594	Enterococcus phage EFP01	49	2.23e-16	33.898	91.7	52	227	1569	1742
TCUEAP1_21	1466	YP_009219864	glycerophosphoryl diester phosphodiesterase	1640885	Enterococcus phage EFLK1	56	2.34e-16	36.429	91.7	89	225	510	647
TCUEAP1_21	1466	AYJ73488	tail fiber	2315766	Enterococcus phage EfV12-phi1	61	2.58e-16	39.344	91.3	634	755	390	509
TCUEAP1_21	1466	QDB71535	glycerophosphoryl diester phosphodiesterase	2587819	Enterococcus phage vB_OCPT_Ben	62	2.83e-16	39.344	91.3	634	755	390	509
TCUEAP1_21	1466	YP_009218338	glycerophosphoryl diester phosphodiesterase	1597976	Enterococcus phage EFDG1	61	2.87e-16	39.344	91.3	634	755	390	509
TCUEAP1_21	1466	AYJ73488	tail fiber	2315766	Enterococcus phage EfV12-phi1	61	3.58e-16	27.609	90.9	653	923	1499	1788
TCUEAP1_21	1466	VDB76823	Glycerophosphoryl diester phosphodiesterase, phage variant	2315797	Enterococcus phage 156	56	4.75e-16	27.35	90.5	330	640	835	1171
TCUEAP1_21	1466	YP_009216110	tail fiber protein	1296656	Bacillus phage Shanette	68	7.87e-16	27.308	90.1	110	359	2265	2511
TCUEAP1_21	1466	YP_009218338	glycerophosphoryl diester phosphodiesterase	1597976	Enterococcus phage EFDG1	61	1.69e-15	32.039	88.6	354	555	1477	1675
TCUEAP1_21	1466	QDB71535	glycerophosphoryl diester phosphodiesterase	2587819	Enterococcus phage vB_OCPT_Ben	62	1.84e-15	28.425	88.6	354	641	1476	1738
TCUEAP1_21	1466	APZ81999	putative tail fiber	1926594	Enterococcus phage EFP01	49	4.83e-15	39.496	87.4	102	220	393	509
TCUEAP1_21	1466	AYJ73488	tail fiber	2315766	Enterococcus phage EfV12-phi1	61	5.23e-15	40.336	87	102	220	393	509
TCUEAP1_21	1466	YP_009147083	putative tail fiber	1498168	Enterococcus phage ECP3	56	5.31e-15	35.294	87	354	472	391	508
TCUEAP1_21	1466	YP_001504140	putative tail fiber	442493	Enterococcus phage phiEF24C	56	5.4e-15	35.294	87	354	472	394	511
TCUEAP1_21	1466	BBE37304	putative tail fiber	2218498	Enterococcus phage phiM1EF22	56	5.4e-15	35.294	87	354	472	391	508
TCUEAP1_21	1466	QBZ70121	putative glycerophosphoryl diester phosphodiesterase	2546634	Enterococcus phage vB_EfaM_Ef2.3	56	5.45e-15	35.294	87	354	472	394	511
TCUEAP1_21	1466	BBE37101	putative tail fiber	2218497	Enterococcus phage phiEF17H	56	5.49e-15	35.294	87	354	472	391	508
TCUEAP1_21	1466	BAL04330	structural component of the tail fiber	947379	Enterococcus phage phiEF24C-P2	56	5.54e-15	35.294	87	354	472	394	511
TCUEAP1_21	1466	YP_009218338	glycerophosphoryl diester phosphodiesterase	1597976	Enterococcus phage EFDG1	61	5.64e-15	40.336	87	102	220	393	509
TCUEAP1_21	1466	VDB76823	Glycerophosphoryl diester phosphodiesterase, phage variant	2315797	Enterococcus phage 156	56	5.68e-15	35.294	87	354	472	391	508
TCUEAP1_21	1466	QDB71535	glycerophosphoryl diester phosphodiesterase	2587819	Enterococcus phage vB_OCPT_Ben	62	5.98e-15	40.336	87	102	220	393	509
TCUEAP1_21	1466	YP_009219864	glycerophosphoryl diester phosphodiesterase	1640885	Enterococcus phage EFLK1	56	6.13e-15	35.294	86.7	354	472	391	508
TCUEAP1_21	1466	APZ81999	putative tail fiber	1926594	Enterococcus phage EFP01	49	9.1e-15	31.765	86.3	622	789	848	1012
TCUEAP1_21	1466	QAX97581	putative tail fiber	2419745	Enterococcus phage EfsSzw-1	61	1.01e-14	40.336	86.3	102	220	411	527
TCUEAP1_21	1466	APZ81999	putative tail fiber	1926594	Enterococcus phage EFP01	49	1.48e-14	35.246	85.5	351	472	390	510
TCUEAP1_21	1466	AYJ73488	tail fiber	2315766	Enterococcus phage EfV12-phi1	61	1.59e-14	39.516	85.5	118	234	1499	1620
TCUEAP1_21	1466	QBZ69706	putative glycerophosphoryl diester phosphodiesterase	2546633	Enterococcus phage vB_EfaM_Ef2.1	56	1.76e-14	34.454	85.5	354	472	394	511
TCUEAP1_21	1466	QAX97581	putative tail fiber	2419745	Enterococcus phage EfsSzw-1	61	2.69e-14	36.066	84.7	351	472	408	528
TCUEAP1_21	1466	YP_009099083	putative tail protein	1391188	Bacillus phage CP-51	70	3.42e-14	29.254	84.7	330	639	2236	2535
TCUEAP1_21	1466	VDB76823	Glycerophosphoryl diester phosphodiesterase, phage variant	2315797	Enterococcus phage 156	56	4.45e-14	33.566	84	85	227	842	982
TCUEAP1_21	1466	YP_007003420	tail fiber protein	941058	Bacillus phage SP-10	47	4.91e-14	27.148	84	367	637	643	925
TCUEAP1_21	1466	VDB76823	Glycerophosphoryl diester phosphodiesterase, phage variant	2315797	Enterococcus phage 156	56	9.35e-14	35.762	82.8	102	244	391	539
TCUEAP1_21	1466	QBZ70121	putative glycerophosphoryl diester phosphodiesterase	2546634	Enterococcus phage vB_EfaM_Ef2.3	56	9.36e-14	35.762	82.8	102	244	394	542
TCUEAP1_21	1466	YP_009147083	putative tail fiber	1498168	Enterococcus phage ECP3	56	9.76e-14	35.762	82.8	102	244	391	539
TCUEAP1_21	1466	BBE37101	putative tail fiber	2218497	Enterococcus phage phiEF17H	56	9.76e-14	35.762	82.8	102	244	391	539
TCUEAP1_21	1466	BBE37304	putative tail fiber	2218498	Enterococcus phage phiM1EF22	56	9.76e-14	35.762	82.8	102	244	391	539
TCUEAP1_21	1466	BAL04330	structural component of the tail fiber	947379	Enterococcus phage phiEF24C-P2	56	1.01e-13	35.762	82.8	102	244	394	542
TCUEAP1_21	1466	YP_001504140	putative tail fiber	442493	Enterococcus phage phiEF24C	56	1.02e-13	35.762	82.8	102	244	394	542
TCUEAP1_21	1466	YP_009219864	glycerophosphoryl diester phosphodiesterase	1640885	Enterococcus phage EFLK1	56	1.07e-13	35.762	82.8	102	244	391	539
TCUEAP1_21	1466	APZ81999	putative tail fiber	1926594	Enterococcus phage EFP01	49	1.54e-13	34.783	82.4	338	471	841	977
TCUEAP1_21	1466	QBZ70121	putative glycerophosphoryl diester phosphodiesterase	2546634	Enterococcus phage vB_EfaM_Ef2.3	56	1.78e-13	33.566	82	85	227	845	985
TCUEAP1_21	1466	YP_009147083	putative tail fiber	1498168	Enterococcus phage ECP3	56	1.79e-13	33.566	82	85	227	842	982
TCUEAP1_21	1466	BBE37101	putative tail fiber	2218497	Enterococcus phage phiEF17H	56	1.82e-13	33.566	82	85	227	842	982
TCUEAP1_21	1466	BBE37304	putative tail fiber	2218498	Enterococcus phage phiM1EF22	56	1.82e-13	33.566	82	85	227	842	982
TCUEAP1_21	1466	QBZ69706	putative glycerophosphoryl diester phosphodiesterase	2546633	Enterococcus phage vB_EfaM_Ef2.1	56	1.82e-13	33.566	82	85	227	845	985
TCUEAP1_21	1466	APZ81999	putative tail fiber	1926594	Enterococcus phage EFP01	49	1.94e-13	33.793	82	620	764	1469	1602
TCUEAP1_21	1466	YP_009219864	glycerophosphoryl diester phosphodiesterase	1640885	Enterococcus phage EFLK1	56	1.95e-13	33.566	82	85	227	842	982
TCUEAP1_21	1466	BAL04330	structural component of the tail fiber	947379	Enterococcus phage phiEF24C-P2	56	1.98e-13	33.566	82	85	227	845	985
TCUEAP1_21	1466	YP_001504140	putative tail fiber	442493	Enterococcus phage phiEF24C	56	2e-13	33.566	82	85	227	845	985
TCUEAP1_21	1466	APZ81999	putative tail fiber	1926594	Enterococcus phage EFP01	49	2.23e-13	40.517	81.6	356	471	1621	1735
TCUEAP1_21	1466	YP_009218338	glycerophosphoryl diester phosphodiesterase	1597976	Enterococcus phage EFDG1	61	2.65e-13	34.058	81.6	338	471	841	977
TCUEAP1_21	1466	AYJ73488	tail fiber	2315766	Enterococcus phage EfV12-phi1	61	2.72e-13	34.058	81.6	338	471	841	977
TCUEAP1_21	1466	AYJ73488	tail fiber	2315766	Enterococcus phage EfV12-phi1	61	2.75e-13	34.426	81.6	351	472	390	510
TCUEAP1_21	1466	QDB71535	glycerophosphoryl diester phosphodiesterase	2587819	Enterococcus phage vB_OCPT_Ben	62	2.79e-13	34.058	81.3	338	471	841	977
TCUEAP1_21	1466	YP_007003420	tail fiber protein	941058	Bacillus phage SP-10	47	2.99e-13	31.72	81.3	595	768	585	761
TCUEAP1_21	1466	YP_009218338	glycerophosphoryl diester phosphodiesterase	1597976	Enterococcus phage EFDG1	61	2.99e-13	34.426	81.3	351	472	390	510
TCUEAP1_21	1466	QDB71535	glycerophosphoryl diester phosphodiesterase	2587819	Enterococcus phage vB_OCPT_Ben	62	3.04e-13	32.824	81.3	351	481	390	519
TCUEAP1_21	1466	AYJ73488	tail fiber	2315766	Enterococcus phage EfV12-phi1	61	3.6e-13	28.261	81.3	370	641	1499	1745
TCUEAP1_21	1466	QBZ69706	putative glycerophosphoryl diester phosphodiesterase	2546633	Enterococcus phage vB_EfaM_Ef2.1	56	3.83e-13	35.099	80.9	102	244	394	542
TCUEAP1_21	1466	AKQ08213	receptor binding protein	1675028	Bacillus phage PBC4	65	4.77e-13	23.944	80.5	99	466	353	767
TCUEAP1_21	1466	QAX97581	putative tail fiber	2419745	Enterococcus phage EfsSzw-1	61	6.18e-13	33.333	80.5	338	471	859	995
TCUEAP1_21	1466	AZF88431	tail fiber protein	2488668	Acinetobacter phage TAC1	12	1.12e-12	33.908	78.6	1054	1222	31	199
TCUEAP1_21	1466	AYJ73488	tail fiber	2315766	Enterococcus phage EfV12-phi1	61	1.41e-12	32.143	79	85	224	844	981
TCUEAP1_21	1466	YP_009218338	glycerophosphoryl diester phosphodiesterase	1597976	Enterococcus phage EFDG1	61	1.48e-12	32.143	79	85	224	844	981
TCUEAP1_21	1466	QDB71535	glycerophosphoryl diester phosphodiesterase	2587819	Enterococcus phage vB_OCPT_Ben	62	1.61e-12	32.143	79	85	224	844	981
TCUEAP1_21	1466	YP_005102485	putative phage tail fibre protein	1105171	Bacteroides phage B124-14	30	1.75e-12	26.578	79	91	362	833	1123
TCUEAP1_21	1466	APZ81999	putative tail fiber	1926594	Enterococcus phage EFP01	49	2.61e-12	30.178	78.2	85	253	844	1000
TCUEAP1_21	1466	YP_009147083	putative tail fiber	1498168	Enterococcus phage ECP3	56	2.97e-12	30.392	78.2	871	1074	348	542
TCUEAP1_21	1466	BBE37101	putative tail fiber	2218497	Enterococcus phage phiEF17H	56	3.02e-12	30.392	77.8	871	1074	348	542
TCUEAP1_21	1466	BBE37304	putative tail fiber	2218498	Enterococcus phage phiM1EF22	56	3.02e-12	30.392	77.8	871	1074	348	542
TCUEAP1_21	1466	QBZ70121	putative glycerophosphoryl diester phosphodiesterase	2546634	Enterococcus phage vB_EfaM_Ef2.3	56	3.05e-12	30.392	77.8	871	1074	351	545
TCUEAP1_21	1466	YP_001504140	putative tail fiber	442493	Enterococcus phage phiEF24C	56	3.37e-12	30.392	77.8	871	1074	351	545
TCUEAP1_21	1466	VDB76823	Glycerophosphoryl diester phosphodiesterase, phage variant	2315797	Enterococcus phage 156	56	3.37e-12	30.392	77.8	871	1074	348	542
TCUEAP1_21	1466	BAL04330	structural component of the tail fiber	947379	Enterococcus phage phiEF24C-P2	56	3.52e-12	30.392	77.8	871	1074	351	545
TCUEAP1_21	1466	YP_009219864	glycerophosphoryl diester phosphodiesterase	1640885	Enterococcus phage EFLK1	56	3.52e-12	30.392	77.8	871	1074	348	542
TCUEAP1_21	1466	QAX97581	putative tail fiber	2419745	Enterococcus phage EfsSzw-1	61	3.66e-12	31.429	77.8	85	224	862	999
TCUEAP1_21	1466	QBZ69706	putative glycerophosphoryl diester phosphodiesterase	2546633	Enterococcus phage vB_EfaM_Ef2.1	56	5.89e-12	30.392	77	871	1074	351	545
TCUEAP1_21	1466	QAX97581	putative tail fiber	2419745	Enterococcus phage EfsSzw-1	61	5.91e-12	39.831	77	354	471	1493	1609
TCUEAP1_21	1466	APZ81999	putative tail fiber	1926594	Enterococcus phage EFP01	49	1.47e-11	28.643	75.9	890	1088	365	556
TCUEAP1_21	1466	APZ81999	putative tail fiber	1926594	Enterococcus phage EFP01	49	2.24e-11	37.209	75.1	354	482	1477	1604
TCUEAP1_21	1466	AYJ73488	tail fiber	2315766	Enterococcus phage EfV12-phi1	61	2.98e-11	29.146	74.7	890	1088	365	556
TCUEAP1_21	1466	QAX97581	putative tail fiber	2419745	Enterococcus phage EfsSzw-1	61	3.08e-11	28.643	74.7	890	1088	383	574
TCUEAP1_21	1466	YP_009218338	glycerophosphoryl diester phosphodiesterase	1597976	Enterococcus phage EFDG1	61	3.64e-11	29.146	74.3	890	1088	365	556
TCUEAP1_21	1466	QAX97581	putative tail fiber	2419745	Enterococcus phage EfsSzw-1	61	6.36e-11	31.447	73.6	911	1045	851	1008
TCUEAP1_21	1466	YP_009147083	putative tail fiber	1498168	Enterococcus phage ECP3	56	6.91e-11	33.121	73.6	909	1044	829	983
TCUEAP1_21	1466	BBE37304	putative tail fiber	2218498	Enterococcus phage phiM1EF22	56	6.91e-11	33.121	73.6	909	1044	829	983
TCUEAP1_21	1466	QBZ70121	putative glycerophosphoryl diester phosphodiesterase	2546634	Enterococcus phage vB_EfaM_Ef2.3	56	6.91e-11	33.121	73.6	909	1044	832	986
TCUEAP1_21	1466	BBE37101	putative tail fiber	2218497	Enterococcus phage phiEF17H	56	7.02e-11	33.121	73.6	909	1044	829	983
TCUEAP1_21	1466	QBZ69706	putative glycerophosphoryl diester phosphodiesterase	2546633	Enterococcus phage vB_EfaM_Ef2.1	56	7.09e-11	33.121	73.6	909	1044	832	986
TCUEAP1_21	1466	YP_001504140	putative tail fiber	442493	Enterococcus phage phiEF24C	56	7.65e-11	33.121	73.6	909	1044	832	986
TCUEAP1_21	1466	YP_009219864	glycerophosphoryl diester phosphodiesterase	1640885	Enterococcus phage EFLK1	56	7.84e-11	33.121	73.2	909	1044	829	983
TCUEAP1_21	1466	BAL04330	structural component of the tail fiber	947379	Enterococcus phage phiEF24C-P2	56	7.91e-11	33.121	73.2	909	1044	832	986
TCUEAP1_21	1466	QDB71535	glycerophosphoryl diester phosphodiesterase	2587819	Enterococcus phage vB_OCPT_Ben	62	1.02e-10	30.38	73.2	890	1047	365	521
TCUEAP1_21	1466	APZ81999	putative tail fiber	1926594	Enterococcus phage EFP01	49	1.07e-10	33.628	72.8	360	472	534	645
TCUEAP1_21	1466	AZU99069	receptor binding protein	2500560	Bacillus phage pW4	65	1.15e-10	27.308	72.8	111	354	657	900
TCUEAP1_21	1466	YP_009218338	glycerophosphoryl diester phosphodiesterase	1597976	Enterococcus phage EFDG1	61	1.19e-10	35.664	72.8	918	1057	1477	1618
TCUEAP1_21	1466	AKQ08213	receptor binding protein	1675028	Bacillus phage PBC4	65	2.4e-10	26.459	71.6	107	354	655	902
TCUEAP1_21	1466	AYJ73488	tail fiber	2315766	Enterococcus phage EfV12-phi1	61	2.45e-10	30.818	71.6	911	1045	833	990
TCUEAP1_21	1466	QDB71535	glycerophosphoryl diester phosphodiesterase	2587819	Enterococcus phage vB_OCPT_Ben	62	2.59e-10	30.818	71.6	911	1045	833	990
TCUEAP1_21	1466	YP_009218338	glycerophosphoryl diester phosphodiesterase	1597976	Enterococcus phage EFDG1	61	2.82e-10	30.818	71.6	911	1045	833	990
TCUEAP1_21	1466	QDB71535	glycerophosphoryl diester phosphodiesterase	2587819	Enterococcus phage vB_OCPT_Ben	62	4.23e-10	31.387	70.9	622	755	512	644
TCUEAP1_21	1466	AYJ73488	tail fiber	2315766	Enterococcus phage EfV12-phi1	61	4.49e-10	31.387	70.9	622	755	512	644
TCUEAP1_21	1466	QDB71535	glycerophosphoryl diester phosphodiesterase	2587819	Enterococcus phage vB_OCPT_Ben	62	4.76e-10	34.965	70.9	918	1057	1476	1617
TCUEAP1_21	1466	YP_009218338	glycerophosphoryl diester phosphodiesterase	1597976	Enterococcus phage EFDG1	61	4.8e-10	31.387	70.9	622	755	512	644
TCUEAP1_21	1466	YP_009595935	structural protein	1837876	Acinetobacter phage vB_AbaM_ME3	60	5.23e-10	28.529	70.5	721	1039	1	305
TCUEAP1_21	1466	APZ81999	putative tail fiber	1926594	Enterococcus phage EFP01	49	7.13e-10	30.657	70.1	622	755	512	644
TCUEAP1_21	1466	VDB76823	Glycerophosphoryl diester phosphodiesterase, phage variant	2315797	Enterococcus phage 156	56	7.97e-10	31.847	70.1	909	1044	829	983
TCUEAP1_21	1466	APZ81999	putative tail fiber	1926594	Enterococcus phage EFP01	49	8.23e-10	39.091	70.1	926	1035	1776	1884
TCUEAP1_21	1466	AGR46595	hypothetical protein BASILISK_51	1296654	Bacillus phage Basilisk	49	9.68e-10	29.577	69.7	339	476	398	536
TCUEAP1_21	1466	AXY83003	hypothetical protein vBBak1_043	2094735	Bacillus phage v_B-Bak1	49	1.05e-09	29.577	69.7	339	476	398	536
TCUEAP1_21	1466	APZ81999	putative tail fiber	1926594	Enterococcus phage EFP01	49	1.06e-09	30.822	69.7	911	1035	833	977
TCUEAP1_21	1466	YP_002221545	putative tail fiber protein	99179	Bacteroides phage B40-8	32	1.22e-09	27.799	69.3	125	355	769	1018
TCUEAP1_21	1466	QAX97581	putative tail fiber	2419745	Enterococcus phage EfsSzw-1	61	1.31e-09	37.288	69.3	918	1035	1493	1609
TCUEAP1_21	1466	YP_009595935	structural protein	1837876	Acinetobacter phage vB_AbaM_ME3	60	1.65e-09	29.126	68.9	87	283	184	373
TCUEAP1_21	1466	APZ81999	putative tail fiber	1926594	Enterococcus phage EFP01	49	4.55e-09	34.286	67.8	918	1057	1477	1614
TCUEAP1_21	1466	YP_009147083	putative tail fiber	1498168	Enterococcus phage ECP3	56	5.14e-09	34.545	67.4	926	1035	534	642
TCUEAP1_21	1466	BBE37304	putative tail fiber	2218498	Enterococcus phage phiM1EF22	56	5.22e-09	34.545	67.4	926	1035	534	642
TCUEAP1_21	1466	BBE37101	putative tail fiber	2218497	Enterococcus phage phiEF17H	56	5.36e-09	34.545	67.4	926	1035	534	642
TCUEAP1_21	1466	QBZ69706	putative glycerophosphoryl diester phosphodiesterase	2546633	Enterococcus phage vB_EfaM_Ef2.1	56	5.5e-09	34.545	67.4	926	1035	537	645
TCUEAP1_21	1466	QBZ70121	putative glycerophosphoryl diester phosphodiesterase	2546634	Enterococcus phage vB_EfaM_Ef2.3	56	5.5e-09	34.545	67.4	926	1035	537	645
TCUEAP1_21	1466	VDB76823	Glycerophosphoryl diester phosphodiesterase, phage variant	2315797	Enterococcus phage 156	56	5.54e-09	34.545	67.4	926	1035	534	642
TCUEAP1_21	1466	YP_001504140	putative tail fiber	442493	Enterococcus phage phiEF24C	56	5.64e-09	34.545	67.4	926	1035	537	645
TCUEAP1_21	1466	YP_007003605	hypothetical protein	936152	Riemerella phage RAP44	16	5.75e-09	29.536	67	1235	1464	909	1134
TCUEAP1_21	1466	BAL04330	structural component of the tail fiber	947379	Enterococcus phage phiEF24C-P2	56	5.78e-09	34.545	67	926	1035	537	645
TCUEAP1_21	1466	YP_009219864	glycerophosphoryl diester phosphodiesterase	1640885	Enterococcus phage EFLK1	56	5.93e-09	34.545	67	926	1035	534	642
TCUEAP1_21	1466	APZ81999	putative tail fiber	1926594	Enterococcus phage EFP01	49	2.51e-08	35.294	65.1	926	1044	1627	1744
TCUEAP1_21	1466	AYJ73488	tail fiber	2315766	Enterococcus phage EfV12-phi1	61	2.83e-08	36.22	65.1	934	1057	1499	1624
TCUEAP1_21	1466	YP_009595936	hypothetical protein ME3_104	1837876	Acinetobacter phage vB_AbaM_ME3	68	3.28e-08	35.57	64.7	885	1033	5112	5250
TCUEAP1_21	1466	AZU99069	receptor binding protein	2500560	Bacillus phage pW4	65	3.62e-08	29.375	64.7	891	1045	330	487
TCUEAP1_21	1466	AKQ08213	receptor binding protein	1675028	Bacillus phage PBC4	65	5.03e-08	28.846	63.9	893	1044	332	485
TCUEAP1_21	1466	YP_007003420	tail fiber protein	941058	Bacillus phage SP-10	47	6.7e-08	31.092	63.5	117	233	645	761
TCUEAP1_21	1466	APZ81999	putative tail fiber	1926594	Enterococcus phage EFP01	49	1e-07	33.884	63.2	920	1040	535	649
TCUEAP1_21	1466	YP_009099083	putative tail protein	1391188	Bacillus phage CP-51	70	1.4e-07	26.846	62.8	88	234	1930	2076
TCUEAP1_21	1466	YP_009216110	tail fiber protein	1296656	Bacillus phage Shanette	68	1.96e-07	25.373	62.4	40	234	1891	2072
TCUEAP1_21	1466	YP_009099083	putative tail protein	1391188	Bacillus phage CP-51	70	2.25e-07	27.488	62	904	1108	2247	2451
TCUEAP1_21	1466	AXY81205	putative anti-receptor protein	2495576	Aerococcus phage vB_AviM_AVP	12	2.93e-07	28	61.6	1048	1221	1168	1338
TCUEAP1_21	1466	YP_009215890	tail fiber protein	1296655	Bacillus phage JL	68	2.99e-07	24.155	61.6	37	234	1900	2084
TCUEAP1_21	1466	YP_009099084	putative tail protein	1391188	Bacillus phage CP-51	63	3.39e-07	29.457	61.6	110	234	1950	2076
TCUEAP1_21	1466	AKQ08515	hypothetical protein PBC2_200	1675029	Bacillus phage PBC2	48	3.43e-07	25.397	60.8	697	938	15	253
TCUEAP1_21	1466	YP_005102485	putative phage tail fibre protein	1105171	Bacteroides phage B124-14	30	6.05e-07	28.902	60.5	615	784	823	986
TCUEAP1_21	1466	YP_009099083	putative tail protein	1391188	Bacillus phage CP-51	70	6.59e-07	25.134	60.5	110	293	2268	2449
TCUEAP1_21	1466	AKQ08516	hypothetical protein PBC2_201	1675029	Bacillus phage PBC2	79	6.68e-07	30.645	60.1	99	220	375	496
TCUEAP1_21	1466	AYJ73488	tail fiber	2315766	Enterococcus phage EfV12-phi1	61	8.51e-07	32.231	60.1	920	1040	535	649
TCUEAP1_21	1466	QDB71535	glycerophosphoryl diester phosphodiesterase	2587819	Enterococcus phage vB_OCPT_Ben	62	9.17e-07	32.231	60.1	920	1040	535	649
TCUEAP1_21	1466	AGR46595	hypothetical protein BASILISK_51	1296654	Bacillus phage Basilisk	49	9.3e-07	29.375	59.7	886	1041	380	537
TCUEAP1_21	1466	AGR46595	hypothetical protein BASILISK_51	1296654	Bacillus phage Basilisk	49	9.62e-07	28.667	59.7	631	772	700	843
TCUEAP1_21	1466	YP_009218338	glycerophosphoryl diester phosphodiesterase	1597976	Enterococcus phage EFDG1	61	9.73e-07	32.231	60.1	920	1040	535	649
TCUEAP1_21	1466	YP_002221545	putative tail fiber protein	99179	Bacteroides phage B40-8	32	9.95e-07	32.558	59.7	656	784	765	888
TCUEAP1_21	1466	AXY83003	hypothetical protein vBBak1_043	2094735	Bacillus phage v_B-Bak1	49	1.04e-06	28.667	59.7	631	772	700	843
TCUEAP1_21	1466	YP_007003420	tail fiber protein	941058	Bacillus phage SP-10	47	1.08e-06	29.167	59.7	927	1092	639	801
TCUEAP1_21	1466	AXY83003	hypothetical protein vBBak1_043	2094735	Bacillus phage v_B-Bak1	49	1.11e-06	29.375	59.7	886	1041	380	537
TCUEAP1_21	1466	QAX97581	putative tail fiber	2419745	Enterococcus phage EfsSzw-1	61	1.32e-06	32.231	59.3	920	1040	553	667
TCUEAP1_21	1466	YP_002790801	putative tail fibre protein	632112	Lactobacillus virus Lb338-1	22	2.7e-06	35	58.5	656	755	1057	1154
TCUEAP1_21	1466	YP_009099084	putative tail protein	1391188	Bacillus phage CP-51	63	9.69e-06	34.021	56.6	620	714	2243	2339
TCUEAP1_21	1466	YP_009595936	hypothetical protein ME3_104	1837876	Acinetobacter phage vB_AbaM_ME3	68	1.6e-05	29.444	55.8	1054	1224	3640	3809
TCUEAP1_21	1466	AGR46595	hypothetical protein BASILISK_51	1296654	Bacillus phage Basilisk	49	3.09e-05	31.25	54.7	346	468	698	823
TCUEAP1_21	1466	AXY83003	hypothetical protein vBBak1_043	2094735	Bacillus phage v_B-Bak1	49	3.51e-05	31.25	54.7	346	468	698	823
TCUEAP1_21	1466	AUS01937	coil containing protein	1881377	Vibrio phage 2.058.O._10N.286.46.B8	10	4.39e-05	29.577	54.3	1216	1355	920	1059
TCUEAP1_21	1466	AUS03089	fibronectin type III	1881379	Vibrio phage 3.058.O._10N.286.46.B8	10	4.7e-05	29.577	54.3	1216	1355	920	1059
TCUEAP1_21	1466	AGR46595	hypothetical protein BASILISK_51	1296654	Bacillus phage Basilisk	49	5.17e-05	27.966	54.3	121	234	723	840
TCUEAP1_21	1466	YP_009595936	hypothetical protein ME3_104	1837876	Acinetobacter phage vB_AbaM_ME3	68	5.95e-05	35.762	54.3	232	367	2417	2564
TCUEAP1_21	1466	AXY83003	hypothetical protein vBBak1_043	2094735	Bacillus phage v_B-Bak1	49	6.28e-05	27.966	53.9	121	234	723	840
TCUEAP1_21	1466	YP_007878095	hypothetical protein VPDG_00123	573174	Vibrio phage henriette 12B8	6	8.42e-05	35.789	53.5	1265	1355	970	1060
TCUEAP1_21	1466	YP_009595936	hypothetical protein ME3_104	1837876	Acinetobacter phage vB_AbaM_ME3	68	0.000123	26.887	53.1	232	421	734	939
TCUEAP1_21	1466	YP_009595935	structural protein	1837876	Acinetobacter phage vB_AbaM_ME3	60	0.000139	28.788	52.8	625	753	625	753
TCUEAP1_21	1466	AXY81204	putative tail fiber	2495576	Aerococcus phage vB_AviM_AVP	19	0.000145	24.54	52.8	83	228	384	544
TCUEAP1_21	1466	AKQ08515	hypothetical protein PBC2_200	1675029	Bacillus phage PBC2	48	0.000266	24.016	51.6	418	660	23	256
TCUEAP1_21	1466	YP_002221545	putative tail fiber protein	99179	Bacteroides phage B40-8	32	0.000654	34.545	50.4	941	1047	769	873
TCUEAP1_21	1466	AGR46595	hypothetical protein BASILISK_51	1296654	Bacillus phage Basilisk	49	0.000751	28.049	50.4	84	235	389	546
TCUEAP1_21	1466	AXY81204	putative tail fiber	2495576	Aerococcus phage vB_AviM_AVP	19	0.000856	22.981	50.1	623	760	382	540
TCUEAP1_21	1466	YP_002790801	putative tail fibre protein	632112	Lactobacillus virus Lb338-1	22	0.001	28.155	49.3	373	472	1287	1385
TCUEAP1_21	1466	AXY83003	hypothetical protein vBBak1_043	2094735	Bacillus phage v_B-Bak1	49	0.001	28.049	49.7	84	235	389	546
TCUEAP1_21	1466	YP_009099084	putative tail protein	1391188	Bacillus phage CP-51	63	0.002	38.095	48.9	330	411	2236	2317
TCUEAP1_21	1466	YP_009099084	putative tail protein	1391188	Bacillus phage CP-51	63	0.004	35.227	48.1	904	989	2247	2333
TCUEAP1_21	1466	QBJ03493	baseplate J-like protein	2510942	Lactobacillus phage 521B	7	0.005	32.292	47.4	661	756	384	477
TCUEAP1_21	1466	QBJ03931	baseplate J-like protein	2510941	Lactobacillus phage SAC12B	6	0.009	32.258	46.2	661	753	384	474
TCUEAP1_21	1466	AZU99069	receptor binding protein	2500560	Bacillus phage pW4	65	0.01	27.586	46.6	99	237	354	494
TCUEAP1_24	160	YP_007675687	phage lysin	756280	Cellulophaga phage phiSM	85	8.15e-41	50	140	2	137	46	185
TCUEAP1_24	160	YP_009151593	peptidase	1540091	Bacillus phage Moonbeam	78	2.86e-40	53.191	144	12	136	7	146
TCUEAP1_24	160	YP_009302456	L-alanoyl-D-glutamate peptidase	1792032	Bacillus phage SP-15	91	8.92e-40	48.98	140	9	154	5	149
TCUEAP1_24	160	YP_009274740	autolysin	1776293	Bacillus phage Eldridge	78	8.81e-39	52.482	140	12	136	7	146
TCUEAP1_24	160	QDP42826	D-alanyl-D-alanine carboxypeptidase	2593638	Bacillus phage vB_BmeM-Goe8	80	2.03e-38	50	139	9	136	4	146
TCUEAP1_24	160	AHK11392	DD-transpeptidase	1458858	Flavobacterium sp. phage 1/32	92	8.34e-35	43.791	124	1	147	1	147
TCUEAP1_24	160	ASN70250	hypothetical protein 10F3_65	2100421	uncultured Caudovirales phage	94	1.79e-32	44.079	121	1	151	13	152
TCUEAP1_24	160	AZS49230	peptidoglycan L-alanyl-D-glutamate endopeptidase precursor	2419621	Bacillus phage vB_BpsS-140	64	1.5e-29	52.885	114	37	139	40	135
TCUEAP1_24	160	YP_001468860	PlyA006	330399	Listeria phage A006	61	9.32e-29	57.143	110	40	136	45	135
TCUEAP1_24	160	2VO9_A	Chain A, L-ALANYL-D-GLUTAMATE PEPTIDASE	40522	Listeria phage A500	61	6.23e-28	56.122	107	40	136	57	147
TCUEAP1_24	160	YP_009223760	endolysin-like protein	1572712	Geobacillus virus E3	94	6.78e-28	39.735	110	1	151	7	145
TCUEAP1_24	160	YP_002300379	gp19.3	10685	Bacillus virus SPO1	71	9.96e-27	48.246	107	38	151	45	150
TCUEAP1_24	160	YP_008430843	endolysin	1382932	Bacillus phage Troll	62	1.12e-26	54	105	38	136	43	134
TCUEAP1_24	160	QDH49746	endolysin	2589663	Bacillus phage Beyonphe	62	1.12e-26	54	105	38	136	43	134
TCUEAP1_24	160	ABG75905	endolysin	394238	Listeria phage phiLM4	61	1.27e-26	56.122	106	40	136	45	135
TCUEAP1_24	160	ARQ94970	endolysin	1983465	Bacillus phage Flapjack	62	2.16e-26	54	105	38	136	43	134
TCUEAP1_24	160	YP_001468411	PlyA500	40522	Listeria phage A500	61	2.17e-26	56.122	105	40	136	45	135
TCUEAP1_24	160	AWN07916	N-acetylmuramoyl-L-alanine amidase	2202247	Listeria phage PSU-VKH-LP040	61	2.17e-26	56.122	105	40	136	45	135
TCUEAP1_24	160	YP_008770279	endolysin	1406791	Bacillus phage Spock	62	3.56e-26	53	104	38	136	43	134
TCUEAP1_24	160	YP_009055819	endolysin	1486662	Bacillus phage Riley	62	4.61e-26	53	104	38	136	43	134
TCUEAP1_24	160	YP_001468812	PlyP35	330398	Listeria phage P35	83	7.13e-26	45.522	104	5	136	14	133
TCUEAP1_24	160	YP_008771084	endolysin	1406781	Bacillus phage BigBertha	62	9.96e-26	53	104	38	136	43	134
TCUEAP1_24	160	YP_006908235	endolysin	1141133	Bacillus phage B4	62	1.37e-25	52	103	38	136	43	134
TCUEAP1_24	160	6AKV_A	Chain A, LysB4	1141133	Bacillus phage B4	62	1.7e-25	52	103	38	136	63	154
TCUEAP1_24	160	AHL18993	endolysin	1458854	Listeria phage LP-083-1	83	3.89e-25	44.776	102	5	136	14	133
TCUEAP1_24	160	YP_009044183	putative endolysin	1173745	Listeria phage LP-026	62	1.48e-24	50	101	38	136	43	134
TCUEAP1_24	160	QDK04622	N-acetylmuramoyl-L-alanine amidase	2590046	Listeria phage LP-010	62	2.39e-24	50	100	38	136	43	134
TCUEAP1_24	160	YP_006905871	endolysin	1225800	Listeria phage P70	62	2.47e-24	50	100	38	136	43	134
TCUEAP1_24	160	YP_008240430	putative endolysin	1173748	Listeria phage LP-110	62	4.04e-24	50	100	38	136	43	134
TCUEAP1_24	160	YP_009285532	endolysin	1792245	Bacillus phage Deep Blue	62	6.07e-24	50	99.8	38	136	43	134
TCUEAP1_24	160	ALP46663	spore cortex-lytic enzyme	1755679	Bacillus phage BM5	78	6.55e-20	41.6	87.8	12	136	21	134
TCUEAP1_24	160	YP_009151490	peptidase	1540092	Bacillus phage Pascal	78	2.87e-18	39.394	83.6	12	136	21	142
TCUEAP1_24	160	YP_009196941	L-alanyl-D-glutamate peptidase	1610833	Bacillus phage Stills	93	3.16e-18	36.364	85.1	3	151	10	161
TCUEAP1_24	160	AGY48041	endolysin	1406787	Bacillus phage poppyseed	78	1.15e-17	38.4	81.6	12	136	21	134
TCUEAP1_24	160	YP_008771342	L-alanyl-D-glutamate peptidase	1406789	Bacillus phage Pony	78	1.22e-17	38.4	81.6	12	136	21	134
TCUEAP1_24	160	YP_008770531	endolysin	1406786	Bacillus phage Page	78	1.27e-17	38.4	81.6	12	136	21	134
TCUEAP1_24	160	YP_009210060	peptidase	1597966	Bacillus phage Palmer	78	1.33e-17	38.4	81.6	12	136	21	134
TCUEAP1_24	160	YP_009152823	peptidase	1540093	Bacillus phage Pookie	78	1.41e-17	38.4	81.6	12	136	21	134
TCUEAP1_24	160	YP_008770774	endolysin	1406792	Bacillus phage Staley	93	2.28e-17	35.758	82.8	3	151	10	161
TCUEAP1_24	160	YP_009203662	peptidase	1610832	Bacillus phage Stahl	88	2.95e-17	37.179	82.4	12	151	19	161
TCUEAP1_24	160	CAJ28446	endolysin	342373	Yersinia phage PY100	76	2.46e-10	35.537	60.1	16	136	27	131
TCUEAP1_24	160	YP_003169716	endolysin	1714272	Thermus virus P23-77	81	1.84e-09	30.128	59.3	12	140	42	186
TCUEAP1_24	160	YP_007673455	hypothetical protein CGPG_00074	756282	Cellulophaga phage phiST	77	1.85e-09	35.938	57.8	16	138	17	139
TCUEAP1_24	160	QDP59208	putative D-alanyl-D-alanine carboxypeptidase	2591644	Prokaryotic dsDNA virus sp.	46	2.06e-09	37.079	57.8	63	136	51	136
TCUEAP1_24	160	QDP58231	putative D-alanyl-D-alanine carboxypeptidase	2591644	Prokaryotic dsDNA virus sp.	88	2.63e-09	31.373	57.4	7	147	6	140
TCUEAP1_24	160	YP_001469446	hypothetical protein phi1p102	448384	Enterobacteria phage Phi1	76	9.67e-09	33.071	55.8	16	136	15	119
TCUEAP1_24	160	QBQ74141	endolysin	2562111	Escherichia phage vB_EcoM_PHB13	76	2.33e-08	32.283	54.7	16	136	15	119
TCUEAP1_24	160	NP_891673	hypothetical protein RB49p102	50948	Enterobacteria phage RB49	76	2.9e-08	32.283	54.7	16	136	15	119
TCUEAP1_24	160	AXF41545	hypothetical protein SHAb15599_00194	2202135	Acinetobacter phage SH-Ab 15599	85	2.97e-08	28.369	55.8	1	136	79	195
TCUEAP1_24	160	AXH50945	putative endolysin	2282409	Serratia phage Scapp	83	3.48e-08	30.435	54.3	5	136	8	119
TCUEAP1_24	160	APU92809	endolysin	1913114	Salmonella phage vB_SenS_Sasha	85	2.2e-07	31.69	52	1	136	1	119
TCUEAP1_24	160	AXF53402	L-alanyl-D-glutamate peptidase	2250214	Escherichia virus KFS-EC	76	3.69e-07	32.283	51.6	16	136	15	119
TCUEAP1_24	160	YP_009612289	hypothetical protein	2024264	Agrobacterium phage Atu_ph07	61	6.63e-07	38.776	50.8	40	136	37	125
TCUEAP1_24	160	ANS05341	L-alanyl-D-glutamate peptidase	1868660	uncultured Mediterranean phage	83	7.21e-07	28.188	52	5	136	3	138
TCUEAP1_24	160	YP_009602067	peptidoglycan L-alanyl-D-glutamate endopeptidase	1981499	Escherichia phage ECD7	76	1.86e-06	31.496	49.7	16	136	15	119
TCUEAP1_24	160	NP_543082	putative endolysin	103807	Enterobacteria phage phiP27	62	2.65e-06	35.238	49.3	40	138	39	124
TCUEAP1_24	160	QDP53339	hypothetical protein Unbinned6805contig1000_1	2591644	Prokaryotic dsDNA virus sp.	59	2.65e-06	36.842	49.3	43	137	42	127
TCUEAP1_24	160	AGN30423	endolysin	756275	Synechococcus phage S-CBS4	80	2.88e-06	26.667	49.3	9	136	13	120
TCUEAP1_24	160	QDP61757	putative D-alanyl-D-alanine carboxypeptidase	2591644	Prokaryotic dsDNA virus sp.	86	4.83e-06	28.467	48.5	1	137	4	126
TCUEAP1_24	160	ATN94286	endolysin-like protein	2041389	Lysinibacillus phage vB_LspM-01	88	5.97e-06	32.414	49.7	4	144	6	129
TCUEAP1_24	160	QCS37273	hypothetical protein	2583185	Tortoise microvirus 78	67	9.94e-06	32.143	48.5	41	147	79	169
TCUEAP1_24	160	QBO64700	putative endopeptidase	2502412	Escherichia phage vB_EcoM_G37-3	61	1.08e-05	33.981	47.8	40	136	36	119
TCUEAP1_24	160	YP_009617886	putative endolysin	1173760	Salmonella phage SP069	76	1.12e-05	31.496	47.8	16	136	17	121
TCUEAP1_24	160	YP_007392609	endolysin	1116482	Pectobacterium phage phiTE	71	1.15e-05	32.456	47.8	23	136	20	120
TCUEAP1_24	160	YP_007003388	L-alanoyl-D-glutamate peptidase	941058	Bacillus phage SP-10	83	1.51e-05	32.593	48.5	9	141	13	130
TCUEAP1_24	160	YP_009010493	lysin	1458842	Geobacillus phage GBK2	72	1.58e-05	30.769	48.5	28	142	31	130
TCUEAP1_24	160	AUS00483	hedgehog signaling/DD-peptidase zinc-binding domain protein	1881276	Vibrio phage 1.275.O._10N.286.54.E11	86	1.63e-05	29.787	47.4	2	139	7	129
TCUEAP1_24	160	YP_009044822	putative endolysin	1458856	Listeria phage LP-101	83	1.84e-05	31.387	48.5	9	141	13	127
TCUEAP1_24	160	ASN69135	putative lysin	2100421	uncultured Caudovirales phage	66	3.56e-05	33.645	47.8	38	142	40	130
TCUEAP1_24	160	AUR95816	hedgehog signaling/DD-peptidase zinc-binding domain protein	1881410	Vibrio phage 1.213.O._10N.222.54.F10	66	3.71e-05	30.088	46.2	31	136	28	125
TCUEAP1_24	160	YP_009101227	putative endolysin	1113547	Salmonella phage 9NA	76	4.27e-05	31.496	46.2	16	136	17	121
TCUEAP1_24	160	ANI22027	putative peptidase	1856120	Pseudoalteromonas phage vB_PspS-H40/1	59	4.71e-05	34	45.8	43	136	43	127
TCUEAP1_24	160	NP_463486	L-alanoyl-D-glutamate peptidase	40521	Listeria phage A118	83	6.04e-05	30.657	47	9	141	13	127
TCUEAP1_24	160	ANJ65530	putative endolysin	1852626	Pseudoalteromonas virus vB_PspP-H6/1	87	6.6e-05	28.058	45.4	1	139	5	129
TCUEAP1_24	160	YP_009113074	endolysin	1567486	Enterobacteria phage P88	61	9.63e-05	33.01	45.1	40	136	39	122
TCUEAP1_24	160	YP_002922178	hypothetical protein EpJSE_00106	576789	Escherichia phage JSE	76	9.87e-05	29.134	45.1	16	136	15	119
TCUEAP1_24	160	AUR96168	D-alanyl-D-alanine carboxypeptidase	1881411	Vibrio phage 1.216.O._10N.222.55.C12	66	0.000122	30.088	45.1	31	136	39	136
TCUEAP1_24	160	CAA59362	L-alanoyl-D-glutamate peptidase	40521	Listeria phage A118	83	0.000136	30.657	46.2	9	141	13	127
TCUEAP1_24	160	AUR92819	D-alanyl-D-alanine carboxypeptidase	1881402	Vibrio phage 1.177.O._10N.286.45.E10	66	0.000195	30.088	44.3	31	136	28	125
TCUEAP1_24	160	AUR83848	D-alanyl-D-alanine carboxypeptidase	1881301	Vibrio phage 1.042.O._10N.286.45.B8	66	0.000368	29.204	43.5	31	136	28	125
TCUEAP1_24	160	AUR89974	hedgehog signaling/DD-peptidase zinc-binding domain protein	1881408	Vibrio phage 1.135.O._10N.222.54.B6	66	0.000476	28.07	43.1	31	136	28	125
TCUEAP1_24	160	AUR94760	D-alanyl-D-alanine carboxypeptidase	1881257	Vibrio phage 1.198.A._10N.286.54.F4	69	0.000549	29.06	43.1	27	136	24	125
TCUEAP1_24	160	QCS37281	hypothetical protein	2583186	Tortoise microvirus 79	60	0.000555	31.313	43.9	41	136	78	161
TCUEAP1_24	160	AXF51986	hypothetical protein	2202644	Microviridae sp.	70	0.000852	34.211	43.5	45	156	132	226
TCUEAP1_24	160	AIK67543	putative endolysin	1498011	Cronobacter phage vB_CsaP_Ss1	71	0.000887	33.333	42.7	23	136	20	133
TCUEAP1_24	160	BAQ92824	L-alanyl-D-glutamate peptidase	1407671	uncultured Mediterranean phage uvMED	59	0.001	33.333	42.4	43	136	41	135
TCUEAP1_24	160	AUR85679	D-alanyl-D-alanine carboxypeptidase	1881314	Vibrio phage 1.079.O._10N.286.45.E9	69	0.001	28.205	42	27	136	24	125
TCUEAP1_24	160	AUM58523	endolysin	2065203	Proteus phage phiP4-3	77	0.001	30.303	42.4	16	138	15	122
TCUEAP1_24	160	AZV01235	hypothetical protein vBSdyM006_098	2500762	Shigella phage vB_SdyM_006	77	0.001	30.303	42.4	16	138	15	122
TCUEAP1_24	160	AZL82678	peptidase	2494758	Apis mellifera associated microvirus 3	85	0.002	27.007	41.6	1	136	2	117
TCUEAP1_24	160	YP_224014	endolysin	279383	Alphaproteobacteria virus phiJl001	61	0.003	30.841	40.8	40	136	5	98
TCUEAP1_24	160	ASZ76368	endolysin	2025809	Proteus phage PM2	64	0.004	30.769	40.8	35	136	17	120
TCUEAP1_24	160	QCS37297	hypothetical protein	2583189	Tortoise microvirus 81	59	0.004	33.663	41.2	53	147	87	165
TCUEAP1_24	160	YP_009195522	endolysin	1636250	Proteus phage vB_PmiM_Pm5461	64	0.005	30.973	40.4	35	136	17	120
TCUEAP1_24	160	APU92697	endolysin	1933093	Proteus phage vB_PvuS_Pm34	61	0.005	30.928	39.7	40	136	2	86
TCUEAP1_24	160	QDP55864	putative D-alanyl-D-alanine carboxypeptidase	2591644	Prokaryotic dsDNA virus sp.	85	0.006	27.465	40	1	136	1	119
TCUEAP1_24	160	YP_239293	endolysin	322855	Xanthomonas phage Xp15	61	0.007	33.871	40.4	40	136	36	152
TCUEAP1_24	160	YP_009103932	DD-transpeptidase	1458863	Shewanella sp. phage 3/49	76	0.007	29.134	40	16	136	16	118
TCUEAP1_26	152	YP_008241956	hypothetical protein Phi10:1_gp037	1327981	Cellulophaga phage phi10:1	52	1.39e-24	51.899	97.8	73	151	88	166
TCUEAP1_26	152	QDK01412	hypothetical protein SEA_LEEROYJENKINS_15	2593338	Microbacterium phage LeeroyJenkins	44	0.001	30.986	42	70	136	67	137
TCUEAP1_26	152	QDK01285	hypothetical protein SEA_WATERT_14	2593342	Microbacterium phage WaterT	44	0.005	30.986	40.4	70	136	68	138
TCUEAP1_28	124	YP_009010734	hypothetical protein P2559Y_0024	1327037	Croceibacter phage P2559Y	83	5.51e-06	30.769	47.8	4	106	5	108
TCUEAP1_3	181	QDP57689	hypothetical protein Unbinned6486contig1001_4	2591644	Prokaryotic dsDNA virus sp.	24	0.008	34.884	38.9	125	167	20	60
TCUEAP1_30	402	YP_009010736	hypothetical protein P2559Y_0026	1327037	Croceibacter phage P2559Y	96	2.76e-79	36.247	254	1	386	1	387
TCUEAP1_30	402	AGR47407	hypothetical protein EMERY_77	1296660	Brevibacillus phage Emery	93	7.56e-76	38.564	245	3	375	5	379
TCUEAP1_30	402	AQY52628	phage protein	1633782	Listeria phage LWP01	92	1.59e-74	40.374	242	8	376	5	377
TCUEAP1_30	402	QDF20043	exonuclease	2588504	Corynebacterium phage Stiles	96	2.41e-71	36.082	236	2	388	99	471
TCUEAP1_30	402	QDH93753	hypothetical protein SEA_STAB_42	2591204	Corynebacterium phage StAB	96	3.23e-70	36.176	234	3	388	126	497
TCUEAP1_30	402	YP_009216660	hypothetical protein phiCT453A_16	1567012	Clostridium phage phiCT453A	92	2.12e-69	34.316	228	7	377	3	373
TCUEAP1_30	402	AYB70522	hypothetical protein SAMW_40	2301601	Corynebacterium phage SamW	96	1.1e-68	34.961	229	2	388	99	471
TCUEAP1_30	402	YP_003347369	hypothetical protein	673839	Enterococcus phage phiFL4A	96	7.25e-67	37.28	222	7	393	5	387
TCUEAP1_30	402	ASD51122	hypothetical protein SER90K_65	2006938	Erysipelothrix phage phi1605	92	5.73e-66	35.484	219	7	375	3	361
TCUEAP1_30	402	YP_008058780	phi APSE P51-like protein	1277672	Staphylococcus phage StauST398-2	97	5.76e-66	36.616	219	1	391	3	387
TCUEAP1_30	402	APQ42456	PD-(D/E)XK nuclease superfamily protein	1927015	Pasteurella phage PMP-GADVASU-IND	93	5.8e-66	35.62	222	2	374	103	469
TCUEAP1_30	402	YP_001429914	hypothetical protein	445516	Staphylococcus phage tp310-2	96	7.13e-66	35.99	219	1	385	3	383
TCUEAP1_30	402	AUM57827	hypothetical protein	2060950	Staphylococcus phage phiSa2wa_st30	96	7.44e-66	36.41	219	1	385	3	383
TCUEAP1_30	402	ATN86950	hypothetical protein	2029064	Staphylococcus phage phiSa2wa_st1	96	7.52e-66	36.41	219	1	385	3	383
TCUEAP1_30	402	YP_009204296	pd-(d e)xk nuclease superfamily protein	1674930	Staphylococcus phage vB_SauS_phi2	96	8.37e-66	35.99	219	1	385	3	383
TCUEAP1_30	402	YP_239979	ORF012	215167	Staphylococcus virus 3a	96	8.64e-66	35.99	219	1	385	3	383
TCUEAP1_30	402	AGG36609	hypothetical protein	1296641	Staphylococcus phage LH1	96	1.03e-65	35.99	219	1	385	3	383
TCUEAP1_30	402	YP_002267987	hypothetical protein phi2958PVL_gp17	430796	Staphylococcus phage phi2958PVL	96	1.15e-65	35.99	219	1	385	3	383
TCUEAP1_30	402	YP_007005707	PF10926 family protein	1168612	Staphylococcus phage SMSAP5	96	3.43e-65	35.476	217	1	385	3	383
TCUEAP1_30	402	AUM58105	hypothetical protein	2060955	Staphylococcus phage phiSa2wa_st80	96	4.67e-65	35.733	217	1	385	3	383
TCUEAP1_30	402	YP_008767407	hypothetical protein BPMRSA60_00420	1399949	Staphylococcus phage YMC/09/04/R1988	96	6.04e-65	35.476	217	1	385	3	383
TCUEAP1_30	402	YP_007392375	hypothetical protein	1165702	Staphylococcus phage phi7401PVL	96	6.23e-65	35.733	217	1	385	3	383
TCUEAP1_30	402	AUM58310	hypothetical protein	2060948	Staphylococcus phage phiSa2wa_st121mssa	96	6.94e-65	36.154	216	1	385	3	383
TCUEAP1_30	402	NP_803316	phi APSE P51-like protein	186152	Staphylococcus virus phi12	96	8.05e-65	35.99	216	1	385	3	383
TCUEAP1_30	402	YP_002332378	hypothetical protein SauSIPLA35_gp15	575610	Staphylococcus virus IPLA35	96	1.16e-64	35.567	216	2	385	4	383
TCUEAP1_30	402	AFB75894	hypothetical protein 2203_scaffold802_00008	38018	unidentified phage	93	1.55e-64	36.269	216	6	377	5	385
TCUEAP1_30	402	AUM58039	hypothetical protein	2060954	Staphylococcus phage phiSa2wa_st78	96	1.76e-64	35.476	216	1	385	3	383
TCUEAP1_30	402	AUR81252	hypothetical protein	2072797	Bacillus phage Carmen17	96	2.79e-64	35.897	215	1	385	2	388
TCUEAP1_30	402	QBX17628	hypothetical protein Javan369_0039	2548129	Streptococcus phage Javan369	92	5.44e-64	36.927	214	7	374	3	360
TCUEAP1_30	402	QBJ05147	putative DNA replication ATP dependent nuclease	2510452	Staphylococcus phage vB_SpsS_QT1	94	1.76e-63	33.947	213	1	378	3	378
TCUEAP1_30	402	QBX16557	hypothetical protein Javan255_0042	2548075	Streptococcus phage Javan255	92	4.1e-63	36.29	211	7	374	3	360
TCUEAP1_30	402	QBX16843	hypothetical protein Javan29_0004	2548095	Streptococcus phage Javan29	92	5.07e-63	36.979	211	7	374	3	360
TCUEAP1_30	402	QBX19589	hypothetical protein Javan49_0032	2548205	Streptococcus phage Javan49	92	6.41e-63	36.719	211	7	374	3	360
TCUEAP1_30	402	QBX25240	hypothetical protein Javan244_0033	2548067	Streptococcus phage Javan244	92	1.19e-62	35.925	210	7	374	3	360
TCUEAP1_30	402	ALA07020	hypothetical protein phiNJ3_18	1701259	Streptococcus phage phiNJ3	92	1.43e-62	36.022	210	7	374	3	360
TCUEAP1_30	402	NP_795673	hypothetical protein SpyM3_1445	198543	Streptococcus phage 315.6	92	1.48e-62	35.294	210	7	375	5	372
TCUEAP1_30	402	CAR95387	hypothetical protein	571950	Streptococcus phage phi-m46.1	92	1.64e-62	35.753	211	7	374	30	387
TCUEAP1_30	402	QBX14348	hypothetical protein Javan135_0015	2547998	Streptococcus phage Javan135	92	2.29e-62	35.294	210	7	375	5	372
TCUEAP1_30	402	QBX30238	hypothetical protein Javan528_0016	2548241	Streptococcus phage Javan528	92	2.29e-62	35.714	210	7	375	5	372
TCUEAP1_30	402	YP_001469193	hypothetical protein P9_gp13	403905	Streptococcus phage P9	92	3.58e-62	35.294	209	7	375	5	372
TCUEAP1_30	402	AAT72363	hypothetical protein	1582354	Streptococcus phage phi1207.3	92	3.73e-62	35.58	209	7	374	3	360
TCUEAP1_30	402	QBX15225	hypothetical protein Javan177_0039	2548024	Streptococcus phage Javan177	92	4.02e-62	35.027	209	7	375	5	372
TCUEAP1_30	402	QBX22669	hypothetical protein Javan93_0004	2548316	Streptococcus phage Javan93	92	4.67e-62	36.17	209	7	374	3	360
TCUEAP1_30	402	QBX16453	hypothetical protein Javan25_0035	2548071	Streptococcus phage Javan25	92	5.25e-62	37.203	209	7	374	3	360
TCUEAP1_30	402	QBX28852	hypothetical protein Javan472_0015	2548191	Streptococcus phage Javan472	92	5.9e-62	35.027	209	7	375	5	372
TCUEAP1_30	402	QBX28515	hypothetical protein Javan456_0021	2548179	Streptococcus phage Javan456	92	7.15e-62	35.45	209	7	375	5	372
TCUEAP1_30	402	QBX20145	hypothetical protein Javan51_0004	2548223	Streptococcus phage Javan51	92	7.15e-62	36.719	208	7	374	3	360
TCUEAP1_30	402	AZB66700	hypothetical protein	2491316	Staphylococcus phage phiSP119-1	94	7.91e-62	33.421	209	1	378	3	378
TCUEAP1_30	402	CBR26888	hypothetical protein	861448	Streptococcus phage phi-SsUD.1	92	8.39e-62	35.31	208	7	374	3	360
TCUEAP1_30	402	QBX21482	hypothetical protein Javan575_0039	2548267	Streptococcus phage Javan575	92	9.95e-62	36.022	208	7	374	3	360
TCUEAP1_30	402	QBX27922	hypothetical protein Javan424_0004	2548160	Streptococcus phage Javan424	92	1.31e-61	35.31	207	7	374	3	360
TCUEAP1_30	402	QBX16956	hypothetical protein Javan3_0013	2548098	Streptococcus phage Javan3	92	1.91e-61	36.458	207	7	374	3	360
TCUEAP1_30	402	QBX31420	hypothetical protein Javan638_0003	2548293	Streptococcus phage Javan638	92	2.71e-61	35.849	207	7	374	3	360
TCUEAP1_30	402	ARM68408	hypothetical protein	1965535	Corynebacterium phage IME1320_01	96	3.62e-61	34.715	210	4	387	133	506
TCUEAP1_30	402	AGF89771	hypothetical protein phiD12_0043	1289600	Streptococcus phage phiD12	92	4.29e-61	35.58	206	7	374	3	360
TCUEAP1_30	402	QBX13925	hypothetical protein Javan113_0037	2547983	Streptococcus phage Javan113	92	4.72e-61	36.412	206	7	374	3	360
TCUEAP1_30	402	QBX13727	hypothetical protein Javan101_0036	2547974	Streptococcus phage Javan101	92	5.65e-61	36.772	206	7	374	3	360
TCUEAP1_30	402	ANM47681	hypothetical protein	1860194	Streptococcus phage phiJH1301-2	92	1.57e-60	35.484	205	7	374	3	360
TCUEAP1_30	402	YP_239829	ORF010	320836	Staphylococcus phage 2638A	94	2.33e-60	33.158	205	1	378	3	378
TCUEAP1_30	402	QBX31186	hypothetical protein Javan618_0036	2548284	Streptococcus phage Javan618	92	4.51e-60	35.753	204	7	374	3	360
TCUEAP1_30	402	QBX14148	hypothetical protein Javan123_0039	2547990	Streptococcus phage Javan123	92	4.86e-60	35.04	204	7	374	3	360
TCUEAP1_30	402	QBX21857	hypothetical protein Javan599_0004	2548280	Streptococcus phage Javan599	92	8.11e-60	34.677	203	7	374	3	360
TCUEAP1_30	402	QBX17940	hypothetical protein Javan385_0037	2548141	Streptococcus phage Javan385	92	1.78e-59	35.279	202	7	375	5	371
TCUEAP1_30	402	QBX22210	hypothetical protein Javan639_0040	2548294	Streptococcus phage Javan639	92	1.92e-59	37.368	202	7	374	3	360
TCUEAP1_30	402	QBX20017	hypothetical protein Javan505_0040	2548218	Streptococcus phage Javan505	92	2.48e-59	34.656	202	7	375	5	371
TCUEAP1_30	402	QBX23277	hypothetical protein Javan122_0041	2547989	Streptococcus phage Javan122	92	1.55e-58	34.946	199	7	374	3	360
TCUEAP1_30	402	QBX26801	hypothetical protein Javan346_0033	2548116	Streptococcus phage Javan346	92	2.89e-58	35.135	199	7	374	3	360
TCUEAP1_30	402	QBX23583	hypothetical protein Javan140_0016	2548002	Streptococcus phage Javan140	92	1.6e-57	34.286	197	7	375	5	371
TCUEAP1_30	402	QBX17974	hypothetical protein Javan389_0015	2548143	Streptococcus phage Javan389	90	6.77e-57	34.759	196	7	368	5	364
TCUEAP1_30	402	QBX13779	hypothetical protein Javan105_0049	2547977	Streptococcus phage Javan105	88	1.7e-56	34.734	194	27	381	1	345
TCUEAP1_30	402	QBX31233	hypothetical protein Javan626_0045	2548286	Streptococcus phage Javan626	87	1.16e-55	34.551	192	28	375	5	351
TCUEAP1_30	402	QBX31314	hypothetical protein Javan630_0015	2548289	Streptococcus phage Javan630	85	1.02e-54	34.682	189	34	376	5	337
TCUEAP1_30	402	QBX22095	hypothetical protein Javan633_0042	2548290	Streptococcus phage Javan633	87	3.58e-54	35.278	188	28	375	5	350
TCUEAP1_30	402	QDP52615	hypothetical protein Tp162SUR1511541_46	2591644	Prokaryotic dsDNA virus sp.	94	5.3e-53	34.343	185	8	386	3	368
TCUEAP1_30	402	QBX22808	hypothetical protein Javan100_0001	2547973	Streptococcus phage Javan100	93	5.3e-52	32.812	182	4	377	2	364
TCUEAP1_30	402	QBX18196	hypothetical protein Javan405_0001	2548151	Streptococcus phage Javan405	91	8.08e-52	31.283	182	4	368	2	355
TCUEAP1_30	402	QBX14991	hypothetical protein Javan163_0038	2548015	Streptococcus phage Javan163	87	9.29e-51	33.894	179	28	375	5	350
TCUEAP1_30	402	YP_006383481	hypothetical protein PBC1_028	1161901	Bacillus phage PBC1	96	2.44e-50	32.143	179	1	384	4	390
TCUEAP1_30	402	AXN58341	hypothetical protein Wes44_32	2283012	Bacillus phage Wes44	89	1.7e-49	33.425	176	28	385	1	360
TCUEAP1_30	402	QBX23284	hypothetical protein Javan124_0004	2547991	Streptococcus phage Javan124	85	5.63e-49	34.87	174	32	374	1	333
TCUEAP1_30	402	QBX15296	hypothetical protein Javan181_0004	2548029	Streptococcus phage Javan181	85	6.32e-49	35.511	174	32	372	1	331
TCUEAP1_30	402	QBX27913	hypothetical protein Javan422_0040	2548158	Streptococcus phage Javan422	92	9.22e-49	32.19	174	7	376	3	362
TCUEAP1_30	402	QBX22300	hypothetical protein Javan69_0004	2548302	Streptococcus phage Javan69	85	4.74e-48	35.211	171	32	374	1	333
TCUEAP1_30	402	AQN32314	hypothetical protein	1955235	Pseudoalteromonas phage PHS21	92	6.64e-48	32.804	172	8	376	3	361
TCUEAP1_30	402	QBX16646	hypothetical protein Javan269_0005	2548084	Streptococcus phage Javan269	83	1.41e-44	33.433	162	42	374	2	324
TCUEAP1_30	402	QBX26438	hypothetical protein Javan320_0004	2548107	Streptococcus phage Javan320	83	6.51e-44	33.134	160	42	374	2	324
TCUEAP1_30	402	AZU97907	protein of unknown function DUF2800	2500150	Vibrio phage LP.1	92	1.7e-43	33.854	160	8	375	5	364
TCUEAP1_30	402	AUR82037	protein of unknown function DUF2800	1881397	Vibrio phage 1.017.O._10N.286.55.C11	91	1.3e-42	32.54	158	11	375	9	368
TCUEAP1_30	402	ASZ73364	nuclease	2027888	Brevibacterium phage LuckyBarnes	94	2.18e-41	30.051	155	8	383	5	392
TCUEAP1_30	402	QBX14854	hypothetical protein Javan159_0004	2548013	Streptococcus phage Javan159	60	2.98e-37	36.475	140	133	374	1	238
TCUEAP1_30	402	NP_051012	hypothetical protein APSE-1_51	67571	Hamiltonella virus APSE1	92	8.5e-34	28.706	135	8	376	11	417
TCUEAP1_30	402	ABA29383	conserved hypothetical protein	340054	Bacteriophage APSE-2	92	8.53e-34	29.087	135	8	376	20	426
TCUEAP1_30	402	YP_002308553	hypothetical protein APSE241	340054	Bacteriophage APSE-2	92	9.22e-34	29.087	135	8	376	11	417
TCUEAP1_30	402	QDH46653	putative DUF2800 domain-containing protein	2591031	Aeromonas phage LAh_7	94	5.6e-32	25.783	131	8	385	40	444
TCUEAP1_30	402	ASW27620	hypothetical protein KPNN133_001	2026102	Klebsiella phage YMC16/01/N133_KPN_BP	92	2.52e-31	28.101	128	8	375	19	394
TCUEAP1_30	402	YP_003344900	gp10	670252	Xylella phage Xfas53	92	1.34e-30	26.895	126	8	375	4	391
TCUEAP1_30	402	NP_958707	Bbp38	194699	Bordetella virus BPP1	95	2.35e-29	28.605	123	7	387	3	407
TCUEAP1_30	402	QDP52914	hypothetical protein Unbinned4512contig1001_52	2591644	Prokaryotic dsDNA virus sp.	91	1.22e-28	29.708	120	28	394	1	354
TCUEAP1_30	402	YP_009140413	hypothetical protein	741942	Lactococcus phage 1358	96	4.09e-28	26.034	119	7	391	4	406
TCUEAP1_30	402	QDP54340	hypothetical protein Unbinned6354contig1000_43	2591644	Prokaryotic dsDNA virus sp.	96	4.13e-28	27.007	119	8	391	4	406
TCUEAP1_30	402	YP_006906011	hypothetical protein Redjac_0270	1235559	Providencia phage Redjac	92	4.66e-28	28.883	120	8	375	21	429
TCUEAP1_30	402	QDP57854	hypothetical protein Unbinned2819contig1000_37	2591644	Prokaryotic dsDNA virus sp.	90	1.16e-27	28.686	117	22	382	2	356
TCUEAP1_30	402	AWY09515	hypothetical protein vB_RpoS-V16_79	2218618	Ruegeria phage vB_RpoS-V16	96	1.17e-27	26.933	118	7	391	4	392
TCUEAP1_30	402	YP_009099734	hypothetical protein DSS3P1_77	1555208	Ruegeria phage DSS3-P1	96	2.98e-26	26.506	114	7	391	4	394
TCUEAP1_30	402	AXQ70170	DUF2800 domain-containing protein	2301720	Salmonella virus VSe103	95	3.93e-26	27.778	114	5	385	10	410
TCUEAP1_30	402	QDP55935	hypothetical protein GOVbin8609_67	2591644	Prokaryotic dsDNA virus sp.	89	5.09e-26	29.545	113	7	364	2	390
TCUEAP1_30	402	APD21506	hypothetical protein PHHCA_gp31	1903185	Liberibacter phage HHCA1-2	91	2.29e-25	28.312	111	8	373	4	371
TCUEAP1_30	402	ARB06733	hypothetical protein PJXGC_gp28	1965455	Liberibacter phage P-JXGC-3	91	4.02e-25	27.632	110	8	373	4	371
TCUEAP1_30	402	YP_007011129	hypothetical protein SC2_gp195	941970	Liberibacter phage SC2	91	4.61e-25	27.368	110	8	373	4	371
TCUEAP1_30	402	YP_007011087	hypothetical protein SC1_gp195	941969	Liberibacter phage SC1	91	5.19e-25	27.368	110	8	373	4	371
TCUEAP1_30	402	APC46011	hypothetical protein PSGCA5_30	1903184	Liberibacter phage SGCA5-1	91	1.31e-24	27.368	109	8	373	4	371
TCUEAP1_30	402	AZV00088	exonuclease	2500556	Salmonella phage Season12	92	7.2e-24	24.171	108	8	375	19	427
TCUEAP1_30	402	AYJ72788	hypothetical protein CPT_Seifer_006	2315475	Klebsiella phage Seifer	93	8.22e-24	27.358	107	4	375	14	430
TCUEAP1_30	402	YP_008239836	hypothetical protein SP030_00030	1173754	Salmonella virus FSLSP030	92	9.35e-24	24.764	107	8	375	19	427
TCUEAP1_30	402	YP_008240299	hypothetical protein iEPS5_068	1005056	Salmonella virus iEPS5	92	1.09e-23	25.24	107	8	375	19	427
TCUEAP1_30	402	QBZ71293	Cas4-like protein	2565500	Raoultella phage RP180	92	1.47e-23	27.273	107	5	375	10	413
TCUEAP1_30	402	ASH99363	PD-(D/E)XK nuclease superfamily protein	2569975	Escherichia phage ST20	95	1.58e-23	26.353	106	5	385	10	421
TCUEAP1_30	402	YP_008239754	hypothetical protein Jersey_45	1340534	Salmonella phage Jersey	95	1.85e-23	28.401	106	4	386	9	412
TCUEAP1_30	402	AXQ70229	hypothetical protein vsip_44	2301721	Salmonella virus VSiP	95	1.88e-23	24.821	106	4	384	11	425
TCUEAP1_30	402	ATW62389	hypothetical protein KFSSE_005	2048975	Salmonella phage KFS-SE1	92	1.93e-23	25.24	106	8	375	9	417
TCUEAP1_30	402	AWY03022	hypothetical protein	2234083	Salmonella phage vB_SpuS_Sp4	95	1.94e-23	27.187	106	5	385	10	410
TCUEAP1_30	402	YP_009300945	hypothetical protein BP12C_71	1543203	Salmonella phage BP12C	92	2e-23	25.24	106	8	375	19	427
TCUEAP1_30	402	QDH50415	DUF2800 domain-containing protein	2591034	Caulobacter phage RW	80	2.03e-23	26.053	106	8	330	4	373
TCUEAP1_30	402	YP_009168870	hypothetical protein	698487	Escherichia phage K1-dep(1)	95	2.12e-23	26.329	106	5	385	10	413
TCUEAP1_30	402	YP_009323526	hypothetical protein	1813781	Salmonella phage 118970_sal1	92	2.2e-23	25.24	106	8	375	19	427
TCUEAP1_30	402	AGF88050	hypothetical protein SP124_00330	1173758	Salmonella phage FSL SP-124	92	2.45e-23	25.24	106	8	375	19	427
TCUEAP1_30	402	YP_008239606	hypothetical protein SP031_00045	1173749	Salmonella phage FSL SP-031	95	2.63e-23	25.236	106	4	384	11	430
TCUEAP1_30	402	AQY55182	hypothetical protein BSPM4_0006	1958913	Salmonella phage BSPM4	92	2.72e-23	25.24	106	8	375	19	427
TCUEAP1_30	402	YP_006990315	hypothetical protein SPN19_068	1141134	Salmonella virus SPN19	92	2.91e-23	25.481	106	8	375	19	427
TCUEAP1_30	402	ASW27243	Cas4-like protein	2024238	Klebsiella phage KPN N137	93	2.95e-23	26.95	106	4	375	14	430
TCUEAP1_30	402	AUV62677	Cas4-like protein	2079340	Klebsiella phage KPN N98	93	3.01e-23	26.95	106	4	375	14	430
TCUEAP1_30	402	APD19328	Cas4-like protein	1916098	Escherichia phage Utah	92	3.43e-23	25.24	106	8	375	19	427
TCUEAP1_30	402	YP_009221372	hypothetical protein SP37_6	1654890	Salmonella phage 37	92	3.66e-23	24.528	105	8	375	19	427
TCUEAP1_30	402	YP_009168820	hypothetical protein	698486	Escherichia phage K1-dep(4)	95	4.55e-23	26.57	105	5	385	10	413
TCUEAP1_30	402	AGF89723	hypothetical protein SP099_00395	1173756	Salmonella phage FSL SP-099	92	4.75e-23	25.481	105	8	375	19	427
TCUEAP1_30	402	YP_008239966	hypothetical protein SP088_00325	1173757	Salmonella virus FSLSP088	92	6.09e-23	25.481	105	8	375	19	427
TCUEAP1_30	402	AQN31993	PD-(D/E)XK nuclease superfamily protein	1933115	Escherichia phage P AB-2017	95	7.45e-23	26.57	104	5	385	10	413
TCUEAP1_30	402	QEA10376	hypothetical protein CPT_Shemara_048	2596714	Salmonella phage Shemara	96	7.53e-23	24.883	105	1	384	7	429
TCUEAP1_30	402	YP_009639201	hypothetical protein Salvo_68	1415147	Xylella phage Salvo	92	1.21e-22	26.329	103	7	374	4	383
TCUEAP1_30	402	QBJ03003	hypothetical protein	2530021	Escherichia phage ZCEC5	95	1.63e-22	26.988	103	5	385	10	410
TCUEAP1_30	402	AYP69668	hypothetical protein phi135_20	2420239	Salmonella phage vB_SenS_phi135	95	1.68e-22	27.404	103	4	385	11	412
TCUEAP1_30	402	YP_009620123	PD-(D/E)XK nuclease superfamily protein	2047801	Escherichia phage VB_EcoS-Golestan	95	2.85e-22	26.329	103	5	385	10	410
TCUEAP1_30	402	QEG06916	exonuclease	2580402	Escherichia phage Sciku	95	2.85e-22	25.845	103	5	385	10	410
TCUEAP1_30	402	YP_009597367	hypothetical protein	698489	Escherichia phage K1-ind(2)	95	3.26e-22	26.57	102	5	385	10	413
TCUEAP1_30	402	YP_008058163	hypothetical protein chi_046	1541887	Salmonella virus Chi	92	3.34e-22	24.533	103	8	375	19	427
TCUEAP1_30	402	YP_006561159	exonuclease	1133022	Burkholderia phage AH2	94	3.57e-22	23.864	103	2	377	13	435
TCUEAP1_30	402	AQN31815	PD-(D/E)XK nuclease superfamily protein	1933113	Escherichia phage G AB-2017	95	3.87e-22	26.57	102	5	385	10	410
TCUEAP1_30	402	QEA09442	exonuclease	2580403	Escherichia phage Shashou	95	4.39e-22	25.845	102	5	385	10	410
TCUEAP1_30	402	AUE23480	nuclease superfamily protein	2053690	Escherichia phage vB_EcoS_HSE2	93	7.17e-22	26.781	102	5	378	10	405
TCUEAP1_30	402	AQN31882	PD-(D/E)XK nuclease superfamily protein	1933114	Escherichia phage L AB-2017	95	7.34e-22	26.402	102	5	385	10	424
TCUEAP1_30	402	ATE85592	hypothetical protein St162_gp7	2024312	Salmonella phage St162	96	1.05e-21	25.472	101	1	387	7	424
TCUEAP1_30	402	YP_007007004	hypothetical protein	1150990	Enterobacter phage Enc34	92	1.14e-21	25.472	101	7	376	8	419
TCUEAP1_30	402	YP_009113188	hypothetical protein LSPA1_41	1540823	Salmonella phage LSPA1	95	1.38e-21	27.644	101	5	385	10	410
TCUEAP1_30	402	YP_005098104	hypothetical protein	1115478	Salmonella phage SE2	95	1.55e-21	26.969	100	5	385	10	420
TCUEAP1_30	402	ATN93259	hypothetical protein	2041342	Marinobacter phage PS6	93	1.89e-21	23.426	100	1	375	1	386
TCUEAP1_30	402	YP_009617957	hypothetical protein SP101_00190	1173752	Salmonella phage FSL SP-101	95	2.25e-21	27.078	100	5	385	10	410
TCUEAP1_30	402	QEG06834	hypothetical protein Schulenberg_046	2580401	Escherichia phage Schulenburg	95	4.92e-21	26.619	99.4	5	385	11	411
TCUEAP1_30	402	YP_009608651	hypothetical protein	1204541	Salmonella phage wksl3	95	5.12e-21	26.73	99.8	5	385	10	420
TCUEAP1_30	402	AST15467	hypothetical protein PVPSE2_20	2024214	Salmonella phage vB_SenS_PVP-SE2	95	8e-21	26.303	99	4	385	11	412
TCUEAP1_30	402	QEG06991	hypothetical protein CPT_Snoke_045	2580404	Escherichia phage Snoke	95	8.64e-21	26.619	99	5	385	11	411
TCUEAP1_30	402	AUX83709	putative PD-(D/E)XK nuclease superfamily protein	2079541	Escherichia phage vB_EcoS-Ro145clw	95	1.37e-20	26.57	98.2	5	384	10	409
TCUEAP1_30	402	YP_224060	hypothetical protein	293644	Salmonella phage SS3e	95	2.27e-20	27.143	97.8	5	385	10	420
TCUEAP1_30	402	YP_009322843	hypothetical protein BPS11Q3_36	1857099	Salmonella phage BPS11Q3	95	3.08e-20	26.305	97.8	5	385	10	472
TCUEAP1_30	402	QDH84299	hypothetical protein Axy16_052	2591051	Achromobacter phage vB_AxyS_19-32_Axy16	62	3.48e-20	29.078	97.4	7	254	2	269
TCUEAP1_30	402	YP_001110812	hypothetical protein	424944	Salmonella phage SETP3	95	6.6e-20	25.684	96.7	5	385	10	472
TCUEAP1_30	402	QEG09446	hypothetical protein CPT_Saba_073	2596672	Proteus phage Saba	92	8.67e-20	25.349	96.3	4	374	14	430
TCUEAP1_30	402	ALN97476	hypothetical protein	1747352	Salmonella phage fSE1C	95	8.99e-20	25.754	95.9	4	385	11	426
TCUEAP1_30	402	QBJ04010	hypothetical protein	2530161	Salmonella phage SEE-1	96	9.38e-20	23.95	96.3	1	387	7	477
TCUEAP1_30	402	YP_009608595	hypothetical protein	1211279	Salmonella phage vB_SenS_AG11	95	9.72e-20	25.581	96.3	5	385	10	472
TCUEAP1_30	402	YP_009201786	PD-(D/E)XK nuclease superfamily protein	1589747	Achromobacter phage 83-24	92	1.47e-19	24.318	95.5	7	374	2	430
TCUEAP1_30	402	ADV36549	gp43	945085	Edwardsiella phage eiMSLS	94	1.65e-19	23.227	95.1	4	382	16	414
TCUEAP1_30	402	YP_009191558	hypothetical protein	1611545	Salmonella phage f18SE	95	2.21e-19	25.053	95.1	4	385	11	474
TCUEAP1_30	402	AEI71049	hypothetical protein	1048521	EBPR siphovirus 2	92	2.22e-19	25	94.7	2	369	4	403
TCUEAP1_30	402	APU02972	hypothetical protein LPSE_00004	1929963	Salmonella phage LPSE1	95	2.72e-19	26.761	94.4	5	385	10	420
TCUEAP1_30	402	YP_009199679	hypothetical protein pPM01_0066	1567485	Proteus phage pPM_01	92	3.42e-19	24.59	94.4	5	374	15	429
TCUEAP1_30	402	AXQ70299	hypothetical protein vst10_41	2301722	Salmonella virus VSt10	95	3.48e-19	26.253	94	5	385	10	409
TCUEAP1_30	402	YP_008767211	hypothetical protein	424947	Salmonella phage SETP7	95	3.59e-19	24.576	94.7	5	385	10	470
TCUEAP1_30	402	YP_009004672	hypothetical protein O197_25	1391659	Edwardsiella phage eiAU-183	93	4.13e-19	23.02	94	4	377	16	409
TCUEAP1_30	402	ATW69880	putative Cas4-like protein	2048007	Proteus phage PM87	92	5.87e-19	24.942	94	5	374	27	441
TCUEAP1_30	402	YP_008767040	hypothetical protein	424949	Salmonella phage SETP13	95	7.99e-19	24.576	93.6	5	385	10	472
TCUEAP1_30	402	YP_009597315	hypothetical protein	698488	Escherichia phage K1ind1	78	8.38e-19	27.299	92.4	5	319	10	355
TCUEAP1_30	402	ASD51942	hypothetical protein PspYZU01_57	1983555	Pseudomonas phage PspYZU01	90	9.6e-19	25.714	92.8	7	368	14	382
TCUEAP1_30	402	QBQ74083	hypothetical protein SB3_040	2562176	Salmonella phage vB_SenS_SB3	95	1.11e-18	25.316	93.2	5	385	10	472
TCUEAP1_30	402	YP_009639129	hypothetical protein Sano_73	1415148	Xylella phage Sano	92	1.33e-18	24.623	92.4	4	374	15	397
TCUEAP1_30	402	QEG07379	exonuclease RecE	2580409	Salmonella phage Shelanagig	95	2.06e-18	25.316	92.4	5	385	10	472
TCUEAP1_30	402	QDH44738	DUF2800 domain-containing protein	2575318	Salmonella phage SF4	95	2.38e-18	25.105	92	5	385	10	472
TCUEAP1_30	402	AXC39783	hypothetical protein	2231338	Salmonella phage S104	95	2.77e-18	24.786	92	5	385	10	472
TCUEAP1_30	402	AXC39718	hypothetical protein	2231337	Salmonella phage S103	95	2.85e-18	24.786	92.4	5	385	100	562
TCUEAP1_30	402	AFO70778	hypothetical protein	1204544	Salmonella phage ST4	95	3.64e-18	25.527	91.7	5	385	10	472
TCUEAP1_30	402	AXC39654	hypothetical protein	2231336	Salmonella phage S102	95	3.98e-18	24.786	91.3	5	385	10	472
TCUEAP1_30	402	AXH72172	protein of unknown function DUF2800	2202567	Podoviridae sp.	90	4.5e-18	25.393	90.5	7	368	2	362
TCUEAP1_30	402	ARK07390	hypothetical protein	1965375	Salmonella phage SE40	75	4.87e-18	27.434	89.7	5	305	10	341
TCUEAP1_30	402	YP_009009964	hypothetical protein	1465618	Salmonella phage vB_SenS-Ent2	95	6.32e-18	24.313	90.9	5	385	10	472
TCUEAP1_30	402	ABW90602	conserved hypothetical protein, partial	340054	Bacteriophage APSE-2	39	6.56e-18	37.059	88.2	81	235	39	201
TCUEAP1_30	402	YP_007010493	hypothetical protein	1163482	Salmonella phage Ent1	95	6.74e-18	24.313	90.9	5	385	10	472
TCUEAP1_30	402	AKP40037	hypothetical protein, partial	1249500	Bacteriophage APSE	39	8.04e-18	37.059	88.2	81	235	39	201
TCUEAP1_30	402	ASZ78202	hypothetical protein	2025822	Salmonella phage ST1	95	8.45e-18	24.895	90.5	5	386	10	474
TCUEAP1_30	402	ABW90596	conserved hypothetical protein, partial	340054	Bacteriophage APSE-2	39	8.87e-18	35.882	87.8	81	235	39	201
TCUEAP1_30	402	YP_009280155	hypothetical protein	1868170	Salmonella phage MA12	95	9.1e-18	24.895	90.5	5	386	10	474
TCUEAP1_30	402	APM00317	hypothetical protein STP03_063	1914788	Salmonella phage STP03	95	2e-17	24.37	89.4	5	385	10	480
TCUEAP1_30	402	ABW90599	conserved hypothetical protein, partial	340054	Bacteriophage APSE-2	39	2.15e-17	36.471	87	81	235	39	201
TCUEAP1_30	402	AII27465	hypothetical protein B8b_014	1506997	Pseudoalteromonas phage B8b	94	2.25e-17	26.302	88.6	8	383	4	366
TCUEAP1_30	402	YP_009196240	PD-(D/E)XK nuclease superfamily protein	1589746	Achromobacter phage JWX	62	3.39e-17	27.372	88.6	7	254	2	269
TCUEAP1_30	402	AKP40040	hypothetical protein, partial	1249500	Bacteriophage APSE	39	1.46e-16	35.673	84.3	81	235	39	201
TCUEAP1_30	402	ABW90600	conserved hypothetical protein, partial	340054	Bacteriophage APSE-2	39	2.2e-16	34.706	84	81	235	39	201
TCUEAP1_30	402	AUS02279	protein of unknown function DUF2800	2070728	Vibrio phage 2.096.O._10N.286.48.B5	91	2.45e-16	25.84	85.5	12	377	8	374
TCUEAP1_30	402	AUR84415	protein of unknown function DUF2800	2070718	Vibrio phage 1.055.O._10N.286.55.E9	92	2.83e-16	26.396	85.5	8	377	3	374
TCUEAP1_30	402	APU92820	hypothetical protein CPTSasha_64	1913114	Salmonella phage vB_SenS_Sasha	92	3.25e-16	27.99	85.1	7	374	3	357
TCUEAP1_30	402	ABW90601	conserved hypothetical protein, partial	340054	Bacteriophage APSE-2	39	3.32e-16	32.353	83.6	81	235	39	201
TCUEAP1_30	402	AUR84143	protein of unknown function DUF2800	2070715	Vibrio phage 1.049.O._10N.286.54.B5	92	4.58e-16	26.396	84.7	8	377	3	374
TCUEAP1_30	402	QDP53498	hypothetical protein GOVbin4933_44	2591644	Prokaryotic dsDNA virus sp.	92	6.02e-16	25.055	84.7	8	376	4	443
TCUEAP1_30	402	QDB70615	hypothetical protein RSP_0035	2544986	Pseudomonas phage RSP	67	6.89e-16	29.781	84.3	7	276	3	300
TCUEAP1_30	402	YP_009600583	hypothetical protein	1969841	Proteus phage VB_PmiS-Isfahan	91	7.06e-16	26.753	84	8	372	4	346
TCUEAP1_30	402	AKP40045	hypothetical protein, partial	1249500	Bacteriophage APSE	39	7.61e-16	35.088	82.4	81	235	39	201
TCUEAP1_30	402	QCW21944	hypothetical protein JessAGP_014	2584753	Caulobacter phage Jess A	79	9.28e-16	27.614	84.3	4	322	2	366
TCUEAP1_30	402	AKJ74066	hypothetical protein SP35_3	1654888	Salmonella phage 35	50	1.18e-15	29.864	81.3	8	207	19	226
TCUEAP1_30	402	NP_919005	conserved phage protein	242861	Burkholderia phage BcepNazgul	90	1.35e-15	23.753	83.6	8	367	20	427
TCUEAP1_30	402	AUS01895	protein of unknown function DUF2800	1881376	Vibrio phage 2.044.O._10N.261.51.B8	88	1.58e-15	25.137	82.8	7	358	2	353
TCUEAP1_30	402	QDU35690	CRISPR/Cas system associated protein	2250311	Proteus phage vB_PmiP_RS10pmA	91	2.36e-15	26.804	82.4	8	371	4	345
TCUEAP1_30	402	AUR86191	protein of unknown function DUF2800	2070723	Vibrio phage 1.083.O._10N.286.52.B9	91	3.61e-15	26.098	82	12	377	8	374
TCUEAP1_30	402	AUR83589	protein of unknown function DUF2800	1881297	Vibrio phage 1.037.O._10N.261.52.F7	88	4.13e-15	25.137	81.6	7	358	2	353
TCUEAP1_30	402	YP_009617895	hypothetical protein SP069_00330	1173760	Salmonella phage SP069	92	4.9e-15	27.226	81.6	7	374	3	357
TCUEAP1_30	402	AUR81376	protein of unknown function DUF2800	1881288	Vibrio phage 1.004.O._10N.261.54.A2	88	7.62e-15	25.137	80.9	7	358	2	353
TCUEAP1_30	402	BAR35820	hypothetical protein	1407671	uncultured Mediterranean phage uvMED	58	8.85e-15	28.968	79	8	239	5	235
TCUEAP1_30	402	YP_024959	hypothetical protein BcepC6B_gp39	279280	Burkholderia virus BcepC6B	62	6.38e-14	25.352	78.6	5	254	12	294
TCUEAP1_30	402	YP_009055323	hypothetical protein EK99P-1_0045	1527514	Escherichia phage EK99P-1	96	7.66e-14	22.65	78.6	4	387	13	474
TCUEAP1_30	402	AXH50983	hypothetical protein CPT_Scapp_054	2282409	Serratia phage Scapp	92	1.13e-13	24.697	77.8	7	377	8	408
TCUEAP1_30	402	BAR33068	hypothetical protein	1407671	uncultured Mediterranean phage uvMED	60	1.22e-13	29.675	75.9	8	247	6	243
TCUEAP1_30	402	AUR93220	protein of unknown function DUF2800	1881392	Vibrio phage 1.185.O._10N.286.49.C2	77	1.42e-13	23.823	77.4	8	317	4	354
TCUEAP1_30	402	AWY02831	hypothetical protein	2249314	Alteromonas phage JH01	90	1.86e-13	26.26	76.6	8	368	3	359
TCUEAP1_30	402	YP_007112648	hypothetical protein HK578_041	1147142	Escherichia phage HK578	95	2.22e-13	22.484	77	4	386	13	473
TCUEAP1_30	402	YP_004421810	hypothetical protein RDJLphi1_gp42	562742	Roseobacter phage RDJL Phi 1	96	2.29e-13	23.171	77	8	391	4	480
TCUEAP1_30	402	AZF89810	hypothetical protein	2488596	Escherichia phage vB_EcoS_PNS1	96	2.57e-13	23.077	77	4	387	13	474
TCUEAP1_30	402	ANY30047	hypothetical protein	1883205	Escherichia phage Pride	96	3.2e-13	23.077	76.6	4	387	13	474
TCUEAP1_30	402	YP_009208137	PD-(D/E)XK nuclease superfamily protein	1720498	Escherichia phage slur05	96	3.35e-13	24.145	76.6	4	387	13	474
TCUEAP1_30	402	YP_009288184	hypothetical protein	1883200	Escherichia phage Envy	96	3.66e-13	23.077	76.3	4	387	13	474
TCUEAP1_30	402	QBQ80556	hypothetical protein WF5505_00056	2508186	Escherichia phage vB_EcoS_WF5505	96	3.97e-13	23.326	76.3	4	387	13	464
TCUEAP1_30	402	YP_004957476	hypothetical protein EP23p40	1109721	Shigella phage EP23	96	4.04e-13	23.555	76.3	4	387	13	474
TCUEAP1_30	402	QDP57286	hypothetical protein Unbinned1322contig1000_30	2591644	Prokaryotic dsDNA virus sp.	75	4.16e-13	25.595	75.9	8	309	18	326
TCUEAP1_30	402	QDP64133	hypothetical protein Unbinned2301contig1004_59	2591644	Prokaryotic dsDNA virus sp.	54	7.2e-13	29.707	75.1	36	254	12	243
TCUEAP1_30	402	YP_009226423	hypothetical protein ADP64_000005	1664246	Achromobacter phage phiAxp-2	93	7.22e-13	23.077	75.5	6	377	16	408
TCUEAP1_30	402	YP_003344978	gp43	673375	Sodalis phage SO1	96	7.82e-13	23.291	75.5	4	387	13	474
TCUEAP1_30	402	AUR82099	coil containing protein	1881415	Vibrio phage 1.021.A._10N.222.51.F9	77	8.94e-13	22.992	75.1	8	317	4	354
TCUEAP1_30	402	YP_002720050	hypothetical protein AV954_gp48	624134	Escherichia virus SSL2009a	58	1.18e-12	25.735	74.7	4	236	13	281
TCUEAP1_30	402	YP_006990407	hypothetical protein JL1_21	1245890	Escherichia virus JL1	59	1.89e-12	25.54	74.3	4	242	13	287
TCUEAP1_30	402	YP_009191400	hypothetical protein ABY59_0200055	1701257	Enterobacter phage phiEap-2	93	3.04e-12	22.052	73.6	4	377	11	454
TCUEAP1_30	402	ATS92198	Cas4 nuclease superfamily protein	2047758	Stenotrophomonas phage DLP4	34	3.46e-12	32.895	73.6	120	254	170	312
TCUEAP1_30	402	ASN73066	PD-(D/E)XK nuclease superfamily protein	2022331	Ralstonia phage DU_RP_II	58	3.9e-12	29.278	72	136	368	34	283
TCUEAP1_30	402	QBQ80494	hypothetical protein PTXU06_00057	2508185	Escherichia phage vB_EcoS_PTXU06	96	4.03e-12	22.863	73.2	4	387	13	474
TCUEAP1_30	402	QBQ80622	hypothetical protein WFI_00055	2508187	Escherichia phage vB_EcoS_WFI	96	4.65e-12	22.833	73.2	4	387	13	474
TCUEAP1_30	402	YP_009291434	hypothetical protein	1883202	Escherichia phage Gluttony	95	5.67e-12	23.34	72.8	4	386	13	473
TCUEAP1_30	402	QBQ76653	hypothetical protein PTXU04_00039	2508206	Escherichia phage vB_EcoP_PTXU04	88	9.27e-12	23.848	71.6	8	362	3	358
TCUEAP1_30	402	YP_009152300	hypothetical protein EpYD_59	1567004	Escherichia phage YD-2008.s	58	1.29e-11	25	71.6	4	236	13	281
TCUEAP1_30	402	AUG84628	hypothetical protein	2060112	Escherichia phage B2	58	1.31e-11	25.368	71.6	4	236	13	281
TCUEAP1_30	402	YP_009199510	hypothetical protein PaMx74_71	1175663	Pseudomonas phage PaMx74	32	1.67e-11	34.815	71.2	126	254	184	313
TCUEAP1_30	402	YP_009210682	hypothetical protein PaMx28_70	1175659	Pseudomonas phage PaMx28	59	2.71e-11	29.146	70.9	126	313	200	395
TCUEAP1_30	402	QCO71659	hypothetical protein	2565596	Escherichia phage CEC_Kaz_2018	96	3.2e-11	22.009	70.5	4	387	13	474
TCUEAP1_30	402	NP_705646	gp20	209052	Burkholderia virus Bcep781	60	3.22e-11	28.409	70.1	8	249	22	277
TCUEAP1_30	402	BAQ90369	hypothetical protein	1407671	uncultured Mediterranean phage uvMED	59	5.4e-11	27.888	67.8	7	243	2	239
TCUEAP1_30	402	YP_009101237	hypothetical protein 9NA_067	1113547	Salmonella phage 9NA	90	6.12e-11	25.907	69.3	8	368	4	351
TCUEAP1_30	402	AME18092	hypothetical protein AAT1_02066	1775248	Pseudomonas phage AAT-1	59	1.05e-10	29.146	68.9	126	313	200	395
TCUEAP1_30	402	BAQ90450	hypothetical protein	1407671	uncultured Mediterranean phage uvMED	56	1.07e-10	28.216	67	7	233	2	229
TCUEAP1_30	402	QDP46942	hypothetical protein Unbinned4204contig1001_7	2591644	Prokaryotic dsDNA virus sp.	56	1.13e-10	28.87	67	7	233	2	229
TCUEAP1_30	402	NP_944329	gp21	244310	Burkholderia virus Bcep1	60	1.4e-10	27.652	68.2	8	249	22	277
TCUEAP1_30	402	AXF51963	protein of unknown function DUF2800	2170413	Siphoviridae sp.	62	1.72e-10	24.399	68.2	5	254	26	311
TCUEAP1_30	402	ANT45227	hypothetical protein Xoosp2_5	1852622	Xanthomonas phage Xoo-sp2	66	1.81e-10	26.101	68.2	126	390	184	491
TCUEAP1_30	402	YP_001294857	BcepNY3gp19	446807	Burkholderia virus BcepNY3	60	2.14e-10	27.376	67.8	8	249	22	277
TCUEAP1_30	402	NP_958125	gp20	260373	Burkholderia virus Bcep43	60	4.77e-10	28.413	66.6	8	249	22	284
TCUEAP1_30	402	YP_009603844	CRISPR/Cas system-associated protein	1682380	Roseobacter phage RDJL Phi 2	96	8.52e-10	23.218	65.9	8	391	4	480
TCUEAP1_30	402	ASZ77935	hypothetical protein	2025820	Salmonella phage ST3	79	1.3e-09	23.919	65.5	70	385	40	422
TCUEAP1_30	402	ADV36445	gp43, partial	945083	Edwardsiella phage eiAU	46	3.66e-09	26.633	62	4	187	16	208
TCUEAP1_30	402	QDH83819	hypothetical protein Axy06_049	2591049	Achromobacter phage vB_AxyS_19-32_Axy06	56	3.69e-09	25.769	63.9	28	254	1	247
TCUEAP1_30	402	QDH84240	hypothetical protein Axy14_054	2591050	Achromobacter phage vB_AxyS_19-32_Axy14	56	4.57e-09	25.573	63.5	28	254	1	247
TCUEAP1_30	402	QDP48867	hypothetical protein Unbinned7794contig1000_11	2591644	Prokaryotic dsDNA virus sp.	92	3.1e-08	24.378	60.8	7	376	2	394
TCUEAP1_30	402	ARV77540	Cas4-like exonuclease	2005789	Sinorhizobium phage phiM5	58	4.68e-08	27.731	60.5	8	239	5	226
TCUEAP1_30	402	ASN73067	hypothetical protein R2B_p030	2022331	Ralstonia phage DU_RP_II	23	2.26e-07	35.484	53.5	7	99	5	82
TCUEAP1_30	402	YP_007003047	hypothetical protein CP-T1_0007	10689	Vibrio phage CP-T1	57	6.09e-07	26.016	57	11	239	11	249
TCUEAP1_30	402	QDP56499	hypothetical protein Tp118SUR00d2C21406351_5	2591644	Prokaryotic dsDNA virus sp.	74	9.88e-07	23.46	56.2	11	309	6	320
TCUEAP1_30	402	QAY01931	hypothetical protein VpaJT1_2	2484247	Vibrio phage VpaJT_1	91	9.97e-07	24.874	56.2	10	376	4	371
TCUEAP1_30	402	YP_024901	gp67	279530	Burkholderia phage BcepB1A	74	1.09e-06	23.323	55.8	10	307	4	300
TCUEAP1_30	402	AKP40051	hypothetical protein, partial	1249500	Bacteriophage APSE	22	1.21e-06	33.981	53.5	147	235	1	101
TCUEAP1_30	402	AKP40052	hypothetical protein, partial	1249500	Bacteriophage APSE	22	1.26e-06	33.981	53.5	147	235	1	101
TCUEAP1_30	402	AUR82461	protein of unknown function DUF2800	1881292	Vibrio phage 1.024.O._10N.261.45.F8	91	1.8e-06	24.257	55.5	10	375	3	370
TCUEAP1_30	402	AIA08758	hypothetical protein SBVc24_0069	1500712	Vibrio phage 24	57	1.88e-06	26.016	55.5	11	239	3	241
TCUEAP1_30	402	AUR92390	protein of unknown function DUF2800	1881342	Vibrio phage 1.171.O._10N.261.52.F12	91	3.24e-06	23.441	54.7	10	375	3	370
TCUEAP1_30	402	YP_009222557	hypothetical protein P26218_07	1636270	Rhodoferax phage P26218	54	3.59e-06	25.551	53.1	36	254	11	227
TCUEAP1_30	402	AUR87723	protein of unknown function DUF2800	1881425	Vibrio phage 1.103.O._10N.261.52.F2	91	4.83e-06	23.645	53.9	10	375	3	370
TCUEAP1_30	402	AUR82761	protein of unknown function DUF2800	1881293	Vibrio phage 1.027.O._10N.286.54.B8	91	5.77e-06	23.691	53.9	10	375	3	370
TCUEAP1_30	402	AUR98499	protein of unknown function DUF2800	1881355	Vibrio phage 1.251.O._10N.261.55.E5	91	8.38e-06	22.388	53.1	10	375	3	370
TCUEAP1_30	402	AUR83989	protein of unknown function DUF2800	1881423	Vibrio phage 1.046.O._10N.286.52.E3	91	1.12e-05	23.077	52.8	10	375	3	370
TCUEAP1_30	402	YP_007674911	hypothetical protein LOKG_00014	754044	Loktanella phage pCB2051-A	72	1.31e-05	23.839	52.8	34	322	9	318
TCUEAP1_30	402	QDP61525	hypothetical protein Unbinned8596contig1000_38	2591644	Prokaryotic dsDNA virus sp.	58	2.01e-05	28.226	52	8	240	5	238
TCUEAP1_30	402	AUR98402	protein of unknown function DUF2800	1881443	Vibrio phage 1.250.O._10N.261.55.E11	91	2.27e-05	22.388	52	10	375	3	370
TCUEAP1_30	402	YP_007006394	hypothetical protein VchM-138_0005	1127518	Vibrio phage vB_VchM-138	57	2.31e-05	25.203	52	11	239	11	249
TCUEAP1_30	402	AUR82281	protein of unknown function DUF2800	1881418	Vibrio phage 1.022.O._10N.286.45.A10	91	3.38e-05	24.01	51.6	10	375	3	370
TCUEAP1_30	402	QDP64560	hypothetical protein Tp1100DCM00d2C33371621_18	2591644	Prokaryotic dsDNA virus sp.	56	4.06e-05	25.652	50.4	19	243	10	225
TCUEAP1_30	402	AUS01468	protein of unknown function DUF2800	1881375	Vibrio phage 1.285.O._10N.286.55.C12	91	5.36e-05	22.604	50.8	10	375	3	370
TCUEAP1_30	402	SPL81341	Phage protein	2077277	Yersinia phage fEV-1	61	8.3e-05	26.199	50.4	7	250	3	261
TCUEAP1_30	402	AUR83251	protein of unknown function DUF2800	1881422	Vibrio phage 1.032.O._10N.261.54.F5	91	0.000166	23.573	49.3	10	375	3	370
TCUEAP1_30	402	AUR87815	protein of unknown function DUF2800	1881324	Vibrio phage 1.104.O._10N.286.49.A12	91	0.000278	21.446	48.5	10	375	3	370
TCUEAP1_30	402	AGF89276	hypothetical protein SP019_00415, partial	1173753	Salmonella phage FSL SP-019	48	0.000741	20.705	46.6	184	375	1	225
TCUEAP1_30	402	AUR83337	protein of unknown function DUF2800	1881295	Vibrio phage 1.033.O._10N.222.49.B8	91	0.002	23.077	45.8	10	375	3	370
TCUEAP1_30	402	ARB06273	hypothetical protein SppYZU01_36	1965372	Shewanella phage SppYZU01	43	0.002	30.688	46.2	138	309	116	296
TCUEAP1_30	402	AUR81721	protein of unknown function DUF2800	1881290	Vibrio phage 1.012.O._10N.261.48.C12	91	0.003	22.25	45.1	10	375	3	370
TCUEAP1_30	402	AYD86154	nuclease	2315703	Microbacterium phage Burro	41	0.003	27.027	45.1	83	247	116	295
TCUEAP1_30	402	AUR86715	protein of unknown function DUF2800	1881317	Vibrio phage 1.088.O._10N.261.46.A1	91	0.004	23.399	45.1	10	375	3	370
TCUEAP1_30	402	QDP67143	hypothetical protein Unbinned3806contig1000_16	2591644	Prokaryotic dsDNA virus sp.	81	0.004	24.85	45.1	4	330	12	318
TCUEAP1_30	402	AUR97296	protein of unknown function DUF2800	1881231	Vibrio phage 1.238.A._10N.261.52.F10	19	0.006	30	42	292	367	37	116
TCUEAP1_30	402	AAD45676	13.6 kDa late protein, partial	52971	Salmonella phage MB78	12	0.007	36.17	42	5	51	10	56
TCUEAP1_30	402	AKJ74067	hypothetical protein SP35_4	1654888	Salmonella phage 35	22	0.008	25	42.7	286	375	69	164
TCUEAP1_34	191	YP_009216661	hypothetical protein phiCT453A_17	1567012	Clostridium phage phiCT453A	87	7.14e-37	44.706	131	5	171	13	174
TCUEAP1_34	191	AYB70523	hypothetical protein SAMW_41	2301601	Corynebacterium phage SamW	91	6.55e-36	44.944	129	1	173	1	169
TCUEAP1_34	191	QBX22809	hypothetical protein Javan100_0002	2547973	Streptococcus phage Javan100	92	1.26e-35	42.458	127	3	178	6	174
TCUEAP1_34	191	AGR47409	hypothetical protein EMERY_79	1296660	Brevibacillus phage Emery	92	1.61e-35	43.017	127	3	178	9	179
TCUEAP1_34	191	QBX18197	hypothetical protein Javan405_0002	2548151	Streptococcus phage Javan405	92	1.73e-35	42.458	127	3	178	6	174
TCUEAP1_34	191	QDF20044	hypothetical protein SEA_STILES_43	2588504	Corynebacterium phage Stiles	91	3.08e-35	44.382	127	1	173	1	169
TCUEAP1_34	191	YP_009010737	hypothetical protein P2559Y_0027	1327037	Croceibacter phage P2559Y	90	8.97e-35	42.529	125	3	173	5	171
TCUEAP1_34	191	ASD51123	hypothetical protein SER90K_66	2006938	Erysipelothrix phage phi1605	92	1.19e-32	43.094	120	3	178	9	180
TCUEAP1_34	191	QBX13778	hypothetical protein Javan105_0048	2547977	Streptococcus phage Javan105	92	2.38e-32	43.094	119	3	178	7	178
TCUEAP1_34	191	AGF89772	hypothetical protein phiD12_0044	1289600	Streptococcus phage phiD12	92	2.42e-32	41.304	119	3	178	4	179
TCUEAP1_34	191	CAR95386	hypothetical protein	571950	Streptococcus phage phi-m46.1	85	9.28e-31	40.588	115	3	164	12	174
TCUEAP1_34	191	QBX27921	hypothetical protein Javan424_0003	2548160	Streptococcus phage Javan424	86	1.07e-30	40.116	115	1	164	2	166
TCUEAP1_34	191	QBX23283	hypothetical protein Javan124_0003	2547991	Streptococcus phage Javan124	92	1.54e-30	40.217	114	3	178	4	179
TCUEAP1_34	191	QBX14853	hypothetical protein Javan159_0003	2548013	Streptococcus phage Javan159	85	1.79e-30	40.588	114	3	164	4	166
TCUEAP1_34	191	QBX21856	hypothetical protein Javan599_0003	2548280	Streptococcus phage Javan599	85	2.13e-30	40.588	114	3	164	4	166
TCUEAP1_34	191	AAT72362	hypothetical protein	1582354	Streptococcus phage phi1207.3	85	2.32e-30	40.588	114	3	164	12	174
TCUEAP1_34	191	CBR26887	hypothetical protein	861448	Streptococcus phage phi-SsUD.1	85	2.42e-30	40.588	114	3	164	12	174
TCUEAP1_34	191	QBX31187	hypothetical protein Javan618_0037	2548284	Streptococcus phage Javan618	85	2.88e-30	40.588	114	3	164	4	166
TCUEAP1_34	191	QBX22299	hypothetical protein Javan69_0003	2548302	Streptococcus phage Javan69	85	3.5e-30	40.588	114	3	164	4	166
TCUEAP1_34	191	QBX23278	hypothetical protein Javan122_0042	2547989	Streptococcus phage Javan122	85	4.99e-30	40.588	113	3	164	4	166
TCUEAP1_34	191	QBX17629	hypothetical protein Javan369_0040	2548129	Streptococcus phage Javan369	85	5.68e-30	40.588	113	3	164	4	166
TCUEAP1_34	191	QBJ05148	nucleic acid-binding protein	2510452	Staphylococcus phage vB_SpsS_QT1	85	7.68e-30	39.521	113	3	165	9	168
TCUEAP1_34	191	QBX27914	hypothetical protein Javan422_0041	2548158	Streptococcus phage Javan422	92	1.29e-29	40.331	112	3	178	8	179
TCUEAP1_34	191	QBX14149	hypothetical protein Javan123_0040	2547990	Streptococcus phage Javan123	85	1.62e-29	40	112	3	164	4	166
TCUEAP1_34	191	ALA07019	hypothetical protein phiNJ3_17	1701259	Streptococcus phage phiNJ3	85	1.78e-29	40	112	3	164	4	166
TCUEAP1_34	191	ALA07079	hypothetical protein phiSC070807_15	1701260	Streptococcus phage phiSC070807	85	2.4e-29	40	112	3	164	12	174
TCUEAP1_34	191	ANM47682	hypothetical protein	1860194	Streptococcus phage phiJH1301-2	85	2.41e-29	40	111	3	164	4	166
TCUEAP1_34	191	YP_239830	ORF018	320836	Staphylococcus phage 2638A	85	5.69e-29	38.922	110	3	165	9	168
TCUEAP1_34	191	QBX16961	hypothetical protein Javan3_0018	2548098	Streptococcus phage Javan3	85	8.23e-29	40	110	3	164	9	171
TCUEAP1_34	191	QBX26802	hypothetical protein Javan346_0034	2548116	Streptococcus phage Javan346	85	8.44e-29	39.181	110	3	165	4	167
TCUEAP1_34	191	QBX16454	hypothetical protein Javan25_0036	2548071	Streptococcus phage Javan25	85	8.59e-29	40	110	3	164	9	171
TCUEAP1_34	191	QBX25241	hypothetical protein Javan244_0034	2548067	Streptococcus phage Javan244	92	9.26e-29	40.761	110	3	178	9	184
TCUEAP1_34	191	QBX16645	hypothetical protein Javan269_0004	2548084	Streptococcus phage Javan269	85	9.71e-29	39.181	110	3	165	4	167
TCUEAP1_34	191	QBX22211	hypothetical protein Javan639_0041	2548294	Streptococcus phage Javan639	85	1.64e-28	39.412	109	3	164	9	171
TCUEAP1_34	191	QBX19590	hypothetical protein Javan49_0033	2548205	Streptococcus phage Javan49	85	1.92e-28	39.766	109	2	164	8	171
TCUEAP1_34	191	QBX31419	hypothetical protein Javan638_0002	2548293	Streptococcus phage Javan638	85	2.1e-28	39.766	109	2	164	8	171
TCUEAP1_34	191	QBX22668	hypothetical protein Javan93_0003	2548316	Streptococcus phage Javan93	85	2.41e-28	39.181	109	2	164	8	171
TCUEAP1_34	191	QBX16558	hypothetical protein Javan255_0043	2548075	Streptococcus phage Javan255	85	2.89e-28	39.412	108	3	164	4	166
TCUEAP1_34	191	QBX16842	hypothetical protein Javan29_0003	2548095	Streptococcus phage Javan29	85	3.55e-28	39.412	108	3	164	9	171
TCUEAP1_34	191	QBX13728	hypothetical protein Javan101_0037	2547974	Streptococcus phage Javan101	85	4.36e-28	39.412	108	3	164	9	171
TCUEAP1_34	191	QBX15295	hypothetical protein Javan181_0003	2548029	Streptococcus phage Javan181	85	5.89e-28	39.412	108	3	164	9	171
TCUEAP1_34	191	YP_008058781	hypothetical protein StauST398-2_0017	1277672	Staphylococcus phage StauST398-2	85	9.63e-28	39.521	107	3	165	10	168
TCUEAP1_34	191	ASZ73363	hypothetical protein SEA_LUCKYBARNES_46	2027888	Brevibacterium phage LuckyBarnes	87	2.19e-27	37.5	106	1	167	1	170
TCUEAP1_34	191	NP_803317	hypothetical protein phi12p11	186152	Staphylococcus virus phi12	85	7.13e-27	37.126	105	3	165	10	169
TCUEAP1_34	191	APD21455	hypothetical protein P240_48	1920379	Staphylococcus phage P240	85	8.11e-27	37.126	105	3	165	10	169
TCUEAP1_34	191	YP_002267988	hypothetical protein phi2958PVL_gp18	430796	Staphylococcus phage phi2958PVL	85	8.37e-27	37.126	105	3	165	10	169
TCUEAP1_34	191	YP_007005706	hypothetical protein	1168612	Staphylococcus phage SMSAP5	85	1.42e-26	37.126	105	3	165	25	184
TCUEAP1_34	191	AXN58338	hypothetical protein Wes44_29	2283012	Bacillus phage Wes44	95	3.86e-26	39.583	103	1	181	1	186
TCUEAP1_34	191	ARM68409	hypothetical protein	1965535	Corynebacterium phage IME1320_01	90	3.77e-25	36.612	101	1	172	1	176
TCUEAP1_34	191	AUR81250	hypothetical protein	2072797	Bacillus phage Carmen17	95	1.02e-24	39.062	100	1	181	1	181
TCUEAP1_34	191	QBX31232	hypothetical protein Javan626_0044	2548286	Streptococcus phage Javan626	85	4.78e-24	37.278	98.2	3	165	9	169
TCUEAP1_34	191	QBX22094	hypothetical protein Javan633_0041	2548290	Streptococcus phage Javan633	85	7.86e-24	37.278	97.8	3	165	9	169
TCUEAP1_34	191	YP_006383483	hypothetical protein PBC1_030	1161901	Bacillus phage PBC1	86	1.79e-23	38.068	97.1	1	165	1	170
TCUEAP1_34	191	YP_003347372	hypothetical protein	673839	Enterococcus phage phiFL4A	95	5.89e-23	38.462	95.5	1	181	1	188
TCUEAP1_34	191	AQY52629	hypothetical protein UE46_p05220	1633782	Listeria phage LWP01	88	7.66e-23	40.909	95.1	1	169	1	168
TCUEAP1_34	191	QBX20015	hypothetical protein Javan505_0038	2548218	Streptococcus phage Javan505	86	5.63e-22	38.372	92.8	3	167	7	170
TCUEAP1_34	191	QBX15224	hypothetical protein Javan177_0038	2548024	Streptococcus phage Javan177	85	2.22e-21	37.278	91.3	3	165	7	167
TCUEAP1_34	191	QBX14989	hypothetical protein Javan163_0036	2548015	Streptococcus phage Javan163	85	1.19e-20	36.686	89.4	3	165	7	167
TCUEAP1_34	191	QBX23584	hypothetical protein Javan140_0017	2548002	Streptococcus phage Javan140	85	1.54e-20	36.095	89	3	165	7	167
TCUEAP1_34	191	QBX28516	hypothetical protein Javan456_0022	2548179	Streptococcus phage Javan456	85	1.7e-20	36.686	89	3	165	7	167
TCUEAP1_34	191	QBX14349	hypothetical protein Javan135_0016	2547998	Streptococcus phage Javan135	85	1.45e-19	36.095	86.7	3	165	9	169
TCUEAP1_34	191	QBX17939	hypothetical protein Javan385_0036	2548141	Streptococcus phage Javan385	86	6e-19	36.047	85.1	8	172	13	175
TCUEAP1_34	191	NP_795674	hypothetical protein SpyM3_1444	198543	Streptococcus phage 315.6	85	7.82e-19	35.503	84.7	3	165	9	169
TCUEAP1_34	191	QBX17975	hypothetical protein Javan389_0016	2548143	Streptococcus phage Javan389	81	4.96e-17	34.568	79.7	8	162	12	165
TCUEAP1_34	191	APQ42461	hypothetical protein	1927015	Pasteurella phage PMP-GADVASU-IND	96	9.59e-17	36.318	79.7	4	186	8	192
TCUEAP1_34	191	YP_002308552	hypothetical protein APSE240	340054	Bacteriophage APSE-2	88	3.18e-14	30.769	72.4	10	178	8	180
TCUEAP1_34	191	NP_051011	hypothetical protein APSE-1_50	67571	Hamiltonella virus APSE1	88	4.31e-14	30.769	72	10	178	8	180
TCUEAP1_34	191	QDP55869	putative helix-destabilizing protein	2591644	Prokaryotic dsDNA virus sp.	72	1.59e-12	36.806	67.8	32	169	30	168
TCUEAP1_34	191	AME18087	putative DNA binding protein	1775248	Pseudomonas phage AAT-1	85	7.83e-12	31.609	66.2	3	165	8	174
TCUEAP1_34	191	NP_958709	Bbp40	194699	Bordetella virus BPP1	85	3.99e-11	30	63.9	10	171	8	169
TCUEAP1_34	191	QDP54341	putative helix-destabilizing protein	2591644	Prokaryotic dsDNA virus sp.	89	4.43e-11	29.379	63.9	2	171	8	173
TCUEAP1_34	191	YP_003344899	gp09	670252	Xylella phage Xfas53	85	8.17e-11	30	63.5	10	171	8	169
TCUEAP1_34	191	ARB05698	DUF2815 domain-containing protein	1964565	Synechococcus virus S-ESS1	85	5.95e-10	30.481	61.6	4	165	14	197
TCUEAP1_34	191	AUR82036	nucleic acid-binding, OB-fold protein	1881397	Vibrio phage 1.017.O._10N.286.55.C11	90	8.35e-10	31.25	60.5	1	171	1	163
TCUEAP1_34	191	APD21508	hypothetical protein PHHCA_gp33	1903185	Liberibacter phage HHCA1-2	96	5.48e-09	26.829	58.9	1	183	1	199
TCUEAP1_34	191	QDB70614	hypothetical protein RSP_0034	2544986	Pseudomonas phage RSP	81	8.89e-09	30.952	58.9	31	185	41	200
TCUEAP1_34	191	BAO53047	hypothetical protein KPP23_020	1462581	Pseudomonas phage KPP23	81	8.97e-09	30.952	58.9	31	185	41	200
TCUEAP1_34	191	AZU97908	nucleic acid-binding OB-fold protein	2500150	Vibrio phage LP.1	84	1e-08	30.675	57.4	1	161	1	153
TCUEAP1_34	191	APC46013	hypothetical protein PSGCA5_32	1903184	Liberibacter phage SGCA5-1	96	1.01e-08	26.829	58.2	1	183	1	199
TCUEAP1_34	191	QDP53503	putative helix-destabilizing protein	2591644	Prokaryotic dsDNA virus sp.	93	1.33e-08	29.787	57.4	11	188	13	185
TCUEAP1_34	191	YP_009639200	ligase	1415147	Xylella phage Salvo	84	3.5e-08	27.219	57	10	170	22	186
TCUEAP1_34	191	YP_007011089	hypothetical protein SC1_gp205	941969	Liberibacter phage SC1	96	3.85e-08	26.341	56.6	1	183	1	199
TCUEAP1_34	191	SPL81340	Phage protein	2077277	Yersinia phage fEV-1	79	5.23e-08	25.828	56.2	12	161	9	153
TCUEAP1_34	191	ASN73064	putative DNA binding protein	2022331	Ralstonia phage DU_RP_II	97	6.62e-08	25.926	55.5	1	186	1	182
TCUEAP1_34	191	QDP52913	putative helix-destabilizing protein	2591644	Prokaryotic dsDNA virus sp.	90	8.18e-08	26.437	55.1	10	181	8	173
TCUEAP1_34	191	ARV77538	hypothetical protein	2005789	Sinorhizobium phage phiM5	92	6.05e-07	28.962	53.1	11	185	15	184
TCUEAP1_34	191	ASD51941	hypothetical protein PspYZU01_56	1983555	Pseudomonas phage PspYZU01	81	7.3e-07	29.412	52.8	9	163	16	180
TCUEAP1_34	191	AXY83327	hypothetical protein	2301642	Acidovorax phage ACPWH	97	1.24e-06	26.695	52.4	4	188	10	238
TCUEAP1_34	191	YP_009603836	hypothetical protein RDJLphi2_gp29	1682380	Roseobacter phage RDJL Phi 2	80	1.32e-06	28.962	52.4	29	181	33	202
TCUEAP1_34	191	YP_009196234	hypothetical protein JWX_00050	1589746	Achromobacter phage JWX	93	2.28e-06	31.188	51.6	1	178	3	193
TCUEAP1_34	191	YP_004421802	hypothetical protein RDJLphi1_gp34	562742	Roseobacter phage RDJL Phi 1	80	2.99e-06	28.962	51.2	29	181	33	202
TCUEAP1_34	191	ASW27621	hypothetical protein KPNN133_002	2026102	Klebsiella phage YMC16/01/N133_KPN_BP	80	4.96e-06	28.235	50.4	11	163	14	180
TCUEAP1_34	191	QDH83827	hypothetical protein Axy06_045	2591049	Achromobacter phage vB_AxyS_19-32_Axy06	93	8.11e-06	29.851	49.7	1	178	3	192
TCUEAP1_34	191	QDH84248	hypothetical protein Axy14_050	2591050	Achromobacter phage vB_AxyS_19-32_Axy14	93	9.96e-06	30.846	49.7	1	178	3	192
TCUEAP1_34	191	YP_009639128	ligase	1415148	Xylella phage Sano	81	1.28e-05	27.607	49.7	11	165	25	183
TCUEAP1_34	191	YP_009201781	hypothetical protein JWAP_00048	1589747	Achromobacter phage 83-24	88	1.52e-05	29.231	48.9	11	178	12	192
TCUEAP1_34	191	YP_001469194	hypothetical protein P9_gp14	403905	Streptococcus phage P9	46	1.77e-05	27.586	47	79	165	5	83
TCUEAP1_34	191	QDP64132	putative helix-destabilizing protein	2591644	Prokaryotic dsDNA virus sp.	84	4.32e-05	24.022	47.8	10	169	12	180
TCUEAP1_34	191	YP_009140414	hypothetical protein	741942	Lactococcus phage 1358	73	0.000283	31.333	45.8	1	140	24	167
TCUEAP1_34	191	AWY02832	hypothetical protein	2249314	Alteromonas phage JH01	96	0.000373	27.358	45.8	2	184	3	207
TCUEAP1_34	191	YP_007007005	ssDNA-binding protein	1150990	Enterobacter phage Enc34	60	0.000526	30.833	44.7	10	124	27	140
TCUEAP1_34	191	5ODK_A	Chain A, single-stranded DNA-binding protein	1150990	Enterobacter phage Enc34	60	0.000548	30.833	44.3	10	124	28	141
TCUEAP1_34	191	5ODJ_A	Chain A, Single-stranded DNA-binding protein	1150990	Enterobacter phage Enc34	60	0.001	30.833	43.5	10	124	28	141
TCUEAP1_34	191	QEG09445	hypothetical protein CPT_Saba_072	2596672	Proteus phage Saba	80	0.001	30.573	43.9	10	161	31	177
TCUEAP1_34	191	YP_009004671	hypothetical protein O197_24	1391659	Edwardsiella phage eiAU-183	87	0.004	26.064	42.7	1	167	1	183
TCUEAP1_34	191	YP_006906012	hypothetical protein Redjac_0280	1235559	Providencia phage Redjac	60	0.005	29.06	41.6	10	124	27	141
TCUEAP1_34	191	QDP57287	putative helix-destabilizing protein	2591644	Prokaryotic dsDNA virus sp.	49	0.009	31.915	41.2	80	172	91	180
TCUEAP1_34	191	AXH50982	hypothetical protein CPT_Scapp_053	2282409	Serratia phage Scapp	83	0.01	25.434	41.2	10	167	9	175
TCUEAP1_35	665	P06225	RecName: Full=DNA polymerase	10723	Bacillus phage SPO2	99	0	45.427	571	1	664	1	647
TCUEAP1_35	665	AFB75896	hypothetical protein 2203_scaffold802_00015	38018	unidentified phage	99	0	43.134	542	1	664	1	662
TCUEAP1_35	665	NP_803318	DNA polymerase A domain	186152	Staphylococcus virus phi12	99	0	43.815	533	4	664	1	649
TCUEAP1_35	665	NP_795675	putative DNA polymerase A domain	198543	Streptococcus phage 315.6	99	0	44.328	555	1	664	1	639
TCUEAP1_35	665	YP_239981	ORF003	215167	Staphylococcus virus 3a	99	0	43.964	535	4	664	1	649
TCUEAP1_35	665	YP_239831	ORF004	320836	Staphylococcus phage 2638A	99	0	44.065	535	1	664	1	652
TCUEAP1_35	665	YP_001469195	polymerase	403905	Streptococcus phage P9	99	0	44.179	554	1	664	1	639
TCUEAP1_35	665	YP_002267989	DNA polymerase	430796	Staphylococcus phage phi2958PVL	99	0	43.666	535	4	664	1	649
TCUEAP1_35	665	YP_001429916	hypothetical protein	445516	Staphylococcus phage tp310-2	99	0	43.815	533	4	664	1	649
TCUEAP1_35	665	YP_002332380	putative DNA polymerase	575610	Staphylococcus virus IPLA35	99	0	43.815	537	4	664	1	649
TCUEAP1_35	665	YP_003347375	DNA polymerase	673839	Enterococcus phage phiFL4A	99	0	43.797	533	1	664	1	652
TCUEAP1_35	665	YP_007392377	phage encoded DNA polymerase I	1165702	Staphylococcus phage phi7401PVL	99	0	43.769	534	1	664	1	652
TCUEAP1_35	665	YP_007005705	DNA polymerase	1168612	Staphylococcus phage SMSAP5	99	0	43.666	534	4	664	1	649
TCUEAP1_35	665	YP_008058782	DNA polymerase	1277672	Staphylococcus phage StauST398-2	99	0	43.964	541	4	664	1	649
TCUEAP1_35	665	AGG36611	DNA polymerase domain A	1296641	Staphylococcus phage LH1	99	0	43.666	533	4	664	1	649
TCUEAP1_35	665	AGR47411	DNA-directed DNA polymerase, family A	1296660	Brevibacillus phage Emery	99	0	46.235	569	4	664	46	689
TCUEAP1_35	665	YP_009010738	DNA polymerase	1327037	Croceibacter phage P2559Y	99	0	50.147	659	2	664	3	669
TCUEAP1_35	665	YP_008767409	DNA-directed DNA polymerase	1399949	Staphylococcus phage YMC/09/04/R1988	99	0	43.472	533	1	664	1	652
TCUEAP1_35	665	YP_009216662	DNA polymerase I	1567012	Clostridium phage phiCT453A	99	0	44.444	537	1	664	4	656
TCUEAP1_35	665	AQY52630	DNA polymerase	1633782	Listeria phage LWP01	99	0	46.154	548	4	664	6	643
TCUEAP1_35	665	YP_009204298	DNA polymerase	1674930	Staphylococcus phage vB_SauS_phi2	99	0	43.666	538	4	664	1	649
TCUEAP1_35	665	APD21456	DNA polymerase I	1920379	Staphylococcus phage P240	99	0	43.62	536	1	664	1	652
TCUEAP1_35	665	AUM58041	DNA polymerase A	2060954	Staphylococcus phage phiSa2wa_st78	99	0	43.62	535	1	664	1	652
TCUEAP1_35	665	AXF38839	DNA polymerase I	2268608	Staphylococcus phage SA137ruMSSAST121PVL	99	0	44.214	542	1	664	1	652
TCUEAP1_35	665	AZB66702	DNA polymerase I	2491316	Staphylococcus phage phiSP119-1	99	0	44.065	534	1	664	1	652
TCUEAP1_35	665	QBJ05149	DNA polymerase A with ribonuclease H-like domain	2510452	Staphylococcus phage vB_SpsS_QT1	99	0	44.51	540	1	664	1	652
TCUEAP1_35	665	QBX22810	DNA polymerase I	2547973	Streptococcus phage Javan100	99	0	47.826	582	1	664	1	642
TCUEAP1_35	665	QBX14350	DNA polymerase I	2547998	Streptococcus phage Javan135	99	0	44.179	548	1	664	1	639
TCUEAP1_35	665	QBX14988	DNA polymerase I	2548015	Streptococcus phage Javan163	99	0	44.478	558	1	664	1	639
TCUEAP1_35	665	QBX15223	DNA polymerase I	2548024	Streptococcus phage Javan177	99	0	44.328	554	1	664	1	639
TCUEAP1_35	665	QBX17938	DNA polymerase I	2548141	Streptococcus phage Javan385	99	0	44.91	564	1	664	1	639
TCUEAP1_35	665	QBX17977	DNA polymerase I	2548143	Streptococcus phage Javan389	99	0	44.461	548	4	664	3	642
TCUEAP1_35	665	QBX18198	DNA polymerase I	2548151	Streptococcus phage Javan405	99	0	45.277	563	1	664	1	644
TCUEAP1_35	665	QBX28517	DNA polymerase I	2548179	Streptococcus phage Javan456	99	0	44.328	552	1	664	1	639
TCUEAP1_35	665	QBX19045	DNA polymerase I	2548186	Streptococcus phage Javan465	99	0	44.328	555	1	664	1	639
TCUEAP1_35	665	QBX28854	DNA polymerase I	2548191	Streptococcus phage Javan472	99	0	44.328	554	1	664	1	639
TCUEAP1_35	665	QBX29408	DNA polymerase I	2548209	Streptococcus phage Javan494	99	0	44.328	555	1	664	1	639
TCUEAP1_35	665	QBX30142	DNA polymerase I	2548237	Streptococcus phage Javan524	99	0	44.478	557	1	664	1	639
TCUEAP1_35	665	QBX31231	DNA polymerase I	2548286	Streptococcus phage Javan626	99	0	44.978	568	1	664	1	639
TCUEAP1_35	665	QBX22093	DNA polymerase I	2548290	Streptococcus phage Javan633	99	0	45.127	569	1	664	1	639
TCUEAP1_35	665	QDH45362	family A DNA polymerase	2588087	Staphylococcus phage SAP8	99	0	43.62	535	1	664	1	652
TCUEAP1_35	665	QBX22212	DNA polymerase I	2548294	Streptococcus phage Javan639	99	6.28e-175	43.363	518	1	664	1	648
TCUEAP1_35	665	QBX22709	DNA polymerase I	2548318	Streptococcus phage Javan95	99	1.22e-174	43.363	518	1	664	16	663
TCUEAP1_35	665	YP_006383486	DNA polymerase	1161901	Bacillus phage PBC1	99	5.91e-172	42.478	511	1	664	1	661
TCUEAP1_35	665	QBX22297	DNA polymerase I	2548302	Streptococcus phage Javan69	99	7.93e-170	42.563	504	1	664	3	650
TCUEAP1_35	665	ALA07017	DNA polymerase I	1701259	Streptococcus phage phiNJ3	99	1.26e-169	42.773	504	1	664	3	650
TCUEAP1_35	665	QBX22259	DNA polymerase I	2548300	Streptococcus phage Javan65	99	2.61e-169	42.519	503	1	664	3	650
TCUEAP1_35	665	ASD51124	DNA polymerase I	2006938	Erysipelothrix phage phi1605	99	8.69e-169	42.176	502	1	664	1	645
TCUEAP1_35	665	QBX23281	DNA polymerase I	2547991	Streptococcus phage Javan124	99	2.15e-168	42.268	501	1	664	3	650
TCUEAP1_35	665	ARM68410	DNA polymerase I	1965535	Corynebacterium phage IME1320_01	99	3.58e-168	41.022	501	1	664	1	663
TCUEAP1_35	665	QBX14151	DNA polymerase I	2547990	Streptococcus phage Javan123	99	4.63e-168	42.121	500	1	664	3	650
TCUEAP1_35	665	QBX16456	DNA polymerase I	2548071	Streptococcus phage Javan25	99	4.89e-168	42.37	500	1	664	3	650
TCUEAP1_35	665	QBX17631	DNA polymerase I	2548129	Streptococcus phage Javan369	99	7.54e-168	42.773	499	1	664	3	650
TCUEAP1_35	665	AUR81245	DNA polymerase	2072797	Bacillus phage Carmen17	99	1.74e-167	42.393	499	1	664	1	662
TCUEAP1_35	665	CBR26885	hypothetical protein	861448	Streptococcus phage phi-SsUD.1	99	3.5e-167	42.222	498	1	664	3	650
TCUEAP1_35	665	CAR95384	hypothetical protein	571950	Streptococcus phage phi-m46.1	99	3.66e-167	41.481	498	1	664	3	650
TCUEAP1_35	665	QBX15294	DNA polymerase I	2548029	Streptococcus phage Javan181	99	4.85e-167	41.778	498	1	664	3	650
TCUEAP1_35	665	QBX31188	DNA polymerase I	2548284	Streptococcus phage Javan618	99	8.42e-167	42.456	497	1	664	3	650
TCUEAP1_35	665	QBX26803	DNA polymerase I	2548116	Streptococcus phage Javan346	99	2.02e-166	42.222	496	1	664	3	650
TCUEAP1_35	665	QBX21485	DNA polymerase I	2548267	Streptococcus phage Javan575	99	8.8e-166	42.035	494	1	664	3	650
TCUEAP1_35	665	QBX19592	DNA polymerase I	2548205	Streptococcus phage Javan49	99	1.12e-165	41.778	494	1	664	3	650
TCUEAP1_35	665	QBX25243	DNA polymerase I	2548067	Streptococcus phage Javan244	99	2.19e-165	42.183	493	1	664	1	648
TCUEAP1_35	665	QBX16840	DNA polymerase I	2548095	Streptococcus phage Javan29	99	2.46e-165	41.778	493	1	664	3	650
TCUEAP1_35	665	QBX20142	DNA polymerase I	2548223	Streptococcus phage Javan51	99	2.54e-165	42.035	493	1	664	3	650
TCUEAP1_35	665	QBX14851	DNA polymerase I	2548013	Streptococcus phage Javan159	99	6.51e-165	41.09	492	1	664	3	650
TCUEAP1_35	665	QBX27919	DNA polymerase I	2548160	Streptococcus phage Javan424	99	6.78e-165	41.211	492	1	664	3	652
TCUEAP1_35	665	AXN58333	DNA polymerase	2283012	Bacillus phage Wes44	99	9.81e-165	41.742	492	1	664	1	650
TCUEAP1_35	665	AAT72360	DNA polymerase	1582354	Streptococcus phage phi1207.3	99	2.21e-164	41.09	491	1	664	3	650
TCUEAP1_35	665	QBX21854	DNA polymerase I	2548280	Streptococcus phage Javan599	99	2.51e-164	41.679	491	1	664	3	650
TCUEAP1_35	665	ANM47684	DNA polymerase I	1860194	Streptococcus phage phiJH1301-2	99	3.33e-164	41.532	490	1	664	3	650
TCUEAP1_35	665	AYB70524	DNA polymerase I	2301601	Corynebacterium phage SamW	99	4.77e-164	42.229	490	1	664	1	659
TCUEAP1_35	665	QBX23280	DNA polymerase I	2547989	Streptococcus phage Javan122	99	1.18e-163	41.568	489	1	664	3	650
TCUEAP1_35	665	QBX26435	DNA polymerase I	2548107	Streptococcus phage Javan320	99	1.34e-162	41.63	486	1	664	3	650
TCUEAP1_35	665	QBX16947	DNA polymerase I	2548098	Streptococcus phage Javan3	99	1.94e-162	41.74	486	1	664	3	650
TCUEAP1_35	665	QBX21352	DNA polymerase I	2548264	Streptococcus phage Javan57	99	2.18e-162	41.74	486	1	664	3	650
TCUEAP1_35	665	QDH93756	DNA polymerase I	2591204	Corynebacterium phage StAB	99	2.86e-162	42.082	486	1	664	1	659
TCUEAP1_35	665	QBX23585	DNA polymerase I	2548002	Streptococcus phage Javan140	86	1.14e-161	45.296	481	94	664	18	562
TCUEAP1_35	665	QDF20046	DNA polymerase I	2588504	Corynebacterium phage Stiles	99	1.89e-160	41.496	481	1	664	1	659
TCUEAP1_35	665	QBX31418	DNA polymerase I	2548293	Streptococcus phage Javan638	99	2.95e-160	41.63	480	1	664	3	650
TCUEAP1_35	665	QBX27563	DNA polymerase I	2548149	Streptococcus phage Javan40	97	1.37e-156	41.337	470	18	664	3	633
TCUEAP1_35	665	QBX15346	DNA polymerase I	2548031	Streptococcus phage Javan183	76	7.56e-137	43.676	414	162	664	1	478
TCUEAP1_35	665	YP_009140415	putative DNA polymerase	741942	Lactococcus phage 1358	99	1.38e-136	39.497	419	4	664	5	652
TCUEAP1_35	665	QBX24337	DNA polymerase I	2548032	Streptococcus phage Javan184	69	1.83e-123	43.844	378	205	664	1	435
TCUEAP1_35	665	AGF89774	phage polymerase	1289600	Streptococcus phage phiD12	69	1.14e-122	44.093	377	1	460	3	456
TCUEAP1_35	665	QBX27916	DNA polymerase I	2548158	Streptococcus phage Javan422	99	4.35e-120	45.098	381	1	458	1	444
TCUEAP1_35	665	QBX16560	DNA polymerase I	2548075	Streptococcus phage Javan255	99	1.63e-118	45.203	381	1	458	3	454
TCUEAP1_35	665	QBX22666	DNA polymerase I	2548316	Streptococcus phage Javan93	74	1.65e-118	42.626	366	174	664	2	468
TCUEAP1_35	665	QBX31312	DNA polymerase I	2548289	Streptococcus phage Javan630	62	3.82e-117	45.301	362	1	409	1	411
TCUEAP1_35	665	QBX13730	DNA polymerase I	2547974	Streptococcus phage Javan101	99	2.96e-114	44.231	370	1	458	3	454
TCUEAP1_35	665	QBX13776	DNA polymerase I	2547977	Streptococcus phage Javan105	65	2.13e-113	42.444	353	1	429	1	447
TCUEAP1_35	665	QBX16642	DNA polymerase I	2548084	Streptococcus phage Javan269	72	3.61e-112	42.116	350	184	664	4	460
TCUEAP1_35	665	AZV00090	DNA polymerase	2500556	Salmonella phage Season12	99	3.34e-107	35.1	344	4	664	5	678
TCUEAP1_35	665	AXY84865	DNA polymerase I	2316013	Salmonella phage Siskin	99	1.17e-106	35.387	342	4	664	5	678
TCUEAP1_35	665	AYJ72790	DNA polymerase I	2315475	Klebsiella phage Seifer	99	2.22e-106	34.046	342	4	664	5	679
TCUEAP1_35	665	ASW27245	DNA polymerase I	2024238	Klebsiella phage KPN N137	99	9.19e-106	33.903	340	4	664	5	679
TCUEAP1_35	665	YP_008239964	DNA polymerase I	1173757	Salmonella virus FSLSP088	99	4.73e-105	34.957	338	4	664	5	678
TCUEAP1_35	665	AGF89721	DNA polymerase I	1173756	Salmonella phage FSL SP-099	99	4.78e-105	34.957	338	4	664	5	678
TCUEAP1_35	665	AGF88048	DNA polymerase I	1173758	Salmonella phage FSL SP-124	99	4.78e-105	34.957	338	4	664	5	678
TCUEAP1_35	665	YP_006990313	putative DNA polymerase	1141134	Salmonella virus SPN19	99	7.46e-105	34.957	338	4	664	5	678
TCUEAP1_35	665	YP_008239838	DNA polymerase I	1173754	Salmonella virus FSLSP030	98	1.29e-104	35.226	337	15	664	2	664
TCUEAP1_35	665	YP_009101103	DNA polymerase I	1541887	Salmonella virus Chi	99	1.83e-104	34.67	337	4	664	5	678
TCUEAP1_35	665	YP_008058165	putative DNA polymerase I	1541887	Salmonella virus Chi	99	2.17e-104	34.67	337	4	664	5	678
TCUEAP1_35	665	YP_009199677	putative DNA polymerase I	1567485	Proteus phage pPM_01	99	4.72e-104	35.057	336	4	664	7	676
TCUEAP1_35	665	ATW69878	DNA polymerase I family A	2048007	Proteus phage PM87	99	2.98e-103	35.345	333	4	664	7	676
TCUEAP1_35	665	YP_009639199	DNA polymerase I	1415147	Xylella phage Salvo	99	3.63e-103	32.203	333	1	664	1	679
TCUEAP1_35	665	YP_007007006	DNA polymerase I family A	1150990	Enterobacter phage Enc34	99	9.76e-103	33.619	332	4	664	5	674
TCUEAP1_35	665	ASZ73362	DNA polymerase I	2027888	Brevibacterium phage LuckyBarnes	99	1.11e-102	34.827	330	1	664	1	620
TCUEAP1_35	665	YP_009168628	DNA polymerase I	694060	Staphylococcus phage SA1	95	1.66e-102	35.736	331	36	664	3	644
TCUEAP1_35	665	AWY09511	DNA polymerase	2218618	Ruegeria phage vB_RpoS-V16	99	2.15e-100	33.657	328	4	664	42	747
TCUEAP1_35	665	QDP54342	putative DNA polymerase	2591644	Prokaryotic dsDNA virus sp.	99	5.39e-100	32.405	324	1	664	1	655
TCUEAP1_35	665	AET42285	DNA polymerase I	754060	Silicibacter phage DSS3-P1	99	4.04e-99	33.38	325	4	664	42	747
TCUEAP1_35	665	AWY08949	DNA polymerase	2218619	Ruegeria phage vB_RpoS-V18	99	5.53e-99	33.38	324	4	664	42	747
TCUEAP1_35	665	YP_006906013	DNA polymerase I	1235559	Providencia phage Redjac	99	9.94e-99	33.238	322	2	664	3	677
TCUEAP1_35	665	YP_009099730	DNA polymerase	1555208	Ruegeria phage DSS3-P1	99	1.27e-98	33.38	323	4	664	42	747
TCUEAP1_35	665	YP_009639127	DNA polymerase I	1415148	Xylella phage Sano	99	1.28e-97	33.477	319	2	664	8	688
TCUEAP1_35	665	QDH46645	putative DNA polymerase I	2591031	Aeromonas phage LAh_7	99	3.79e-97	32.073	318	1	664	5	701
TCUEAP1_35	665	NP_958711	Bbp42	194699	Bordetella virus BPP1	97	2.09e-90	30.484	300	1	646	1	669
TCUEAP1_35	665	QDP52911	putative DNA polymerase	2591644	Prokaryotic dsDNA virus sp.	99	1.75e-87	34.172	291	1	664	6	636
TCUEAP1_35	665	QEG09444	DNA polymerase I	2596672	Proteus phage Saba	99	1.71e-86	33.381	290	4	664	13	682
TCUEAP1_35	665	YP_003344897	DNA polymerase A	670252	Xylella phage Xfas53	99	1e-85	31.001	288	7	664	14	725
TCUEAP1_35	665	YP_009222561	DNA polymerase domain A	1636270	Rhodoferax phage P26218	99	1.2e-84	32.249	284	5	664	6	653
TCUEAP1_35	665	ASN73063	putative DNA polymerase	2022331	Ralstonia phage DU_RP_II	99	1.38e-84	31.662	284	1	664	1	668
TCUEAP1_35	665	YP_007011090	DNA polymerase A	941969	Liberibacter phage SC1	99	1.32e-82	29.764	279	1	664	1	675
TCUEAP1_35	665	APD21509	DNA polymerase A	1903185	Liberibacter phage HHCA1-2	99	1.45e-82	29.764	279	1	664	1	675
TCUEAP1_35	665	NP_919002	DNA polymerase I	242861	Burkholderia phage BcepNazgul	99	1.69e-82	29.874	279	2	664	3	692
TCUEAP1_35	665	APC46014	DNA polymerase A	1903184	Liberibacter phage SGCA5-1	99	7.73e-82	29.624	277	1	664	1	675
TCUEAP1_35	665	YP_008239751	DNA polymerase	1340534	Salmonella phage Jersey	99	9.35e-82	30.686	278	1	656	1	718
TCUEAP1_35	665	AUX83706	putative thermostable DNA polymerase I	2079541	Escherichia phage vB_EcoS-Ro145clw	99	3.71e-81	30.708	276	1	663	1	722
TCUEAP1_35	665	ARB06269	putative DNA polymerase	1965372	Shewanella phage SppYZU01	98	5.07e-81	32.288	278	6	656	54	796
TCUEAP1_35	665	AXC39588	DNA polymerase I	2231335	Salmonella phage S101	99	2.59e-80	29.694	274	1	656	1	725
TCUEAP1_35	665	AXQ70225	DNA polymerase	2301721	Salmonella virus VSiP	98	5.49e-80	31.225	273	4	656	7	726
TCUEAP1_35	665	QDH50418	DNA polymerase	2591034	Caulobacter phage RW	99	8.25e-80	33.278	277	1	585	1	575
TCUEAP1_35	665	ATE85590	DNA polymerase	2024312	Salmonella phage St162	99	8.49e-80	30.952	273	1	656	1	724
TCUEAP1_35	665	AXC39522	DNA polymerase I	2231334	Salmonella phage S100	99	1.05e-79	29.561	273	1	656	1	725
TCUEAP1_35	665	AXC41163	DNA polymerase I	2231348	Salmonella phage S119	99	1.05e-79	29.561	273	1	656	1	725
TCUEAP1_35	665	YP_009168868	putative DNA polymerase	698487	Escherichia phage K1-dep(1)	99	2.86e-79	30.78	271	1	656	1	718
TCUEAP1_35	665	YP_009168818	putative DNA polymerase	698486	Escherichia phage K1-dep(4)	99	4.55e-79	30.686	271	1	656	1	718
TCUEAP1_35	665	QBZ71290	DNA polymerase	2565500	Raoultella phage RP180	99	7.81e-79	30.441	270	1	657	1	726
TCUEAP1_35	665	QEG06988	DNA polymerase I	2580404	Escherichia phage Snoke	99	2.15e-78	30.283	269	1	656	19	733
TCUEAP1_35	665	AXQ70297	DNA polymerase	2301722	Salmonella virus VSt10	99	2.56e-78	29.879	269	1	656	1	715
TCUEAP1_35	665	QEG06831	DNA polymerase I	2580401	Escherichia phage Schulenburg	99	2.87e-78	30.283	269	1	656	19	733
TCUEAP1_35	665	YP_024952	putative DNA polymerase protein	279280	Burkholderia virus BcepC6B	95	5.55e-78	30.042	267	33	664	1	680
TCUEAP1_35	665	AQN31818	thermostable DNA polymerase I	1933113	Escherichia phage G AB-2017	99	5.59e-78	30.552	268	1	656	1	718
TCUEAP1_35	665	AQN31885	thermostable DNA polymerase I	1933114	Escherichia phage L AB-2017	99	1.03e-77	30.552	267	1	656	1	718
TCUEAP1_35	665	AFO70776	putative DNA polymerase	1204544	Salmonella phage ST4	99	1.71e-77	29.427	267	1	656	1	725
TCUEAP1_35	665	YP_009597365	putative DNA polymerase	698489	Escherichia phage K1-ind(2)	99	1.89e-77	30.552	266	1	656	1	718
TCUEAP1_35	665	YP_009608653	DNA polymerase	1204541	Salmonella phage wksl3	99	3.26e-77	29.427	266	1	656	1	725
TCUEAP1_35	665	AUE23476	DNA polymerase	2053690	Escherichia phage vB_EcoS_HSE2	98	5.07e-77	30.336	265	4	656	5	726
TCUEAP1_35	665	QCW21950	DNA polymerase I	2584753	Caulobacter phage Jess A	99	7.55e-77	29.144	265	2	664	19	719
TCUEAP1_35	665	YP_009620119	putative DNA polymerase	2047801	Escherichia phage VB_EcoS-Golestan	98	9.16e-77	30.199	265	4	656	5	742
TCUEAP1_35	665	QEG07376	DNA polymerase I	2580409	Salmonella phage Shelanagig	99	1.15e-76	29.239	265	1	656	1	725
TCUEAP1_35	665	QBJ03000	DNA polymerase	2530021	Escherichia phage ZCEC5	98	1.75e-76	29.357	264	4	656	5	724
TCUEAP1_35	665	AQN31996	thermostable DNA polymerase I	1933115	Escherichia phage P AB-2017	98	4.23e-76	30.352	263	4	656	5	717
TCUEAP1_35	665	AKJ74070	putative DNA polymerase A domain	1654888	Salmonella phage 35	72	1.17e-75	36.24	256	184	664	3	495
TCUEAP1_35	665	YP_008767209	DNA polymerase	424947	Salmonella phage SETP7	99	1.51e-75	29.028	261	1	656	1	725
TCUEAP1_35	665	QDH44735	DNA polymerase	2575318	Salmonella phage SF4	99	1.14e-74	28.895	259	1	656	1	725
TCUEAP1_35	665	YP_009113186	hypothetical protein LSPA1_39	1540823	Salmonella phage LSPA1	99	7.05e-74	29.351	258	1	657	19	768
TCUEAP1_35	665	YP_009004670	DNA polymerase I	1391659	Edwardsiella phage eiAU-183	99	9.32e-74	29.63	257	4	664	5	735
TCUEAP1_35	665	QEA09439	DNA polymerase I	2580403	Escherichia phage Shashou	99	1.25e-73	30.242	256	1	656	1	715
TCUEAP1_35	665	QBQ74080	DNA polymerase I	2562176	Salmonella phage vB_SenS_SB3	99	2.17e-73	28.762	256	1	656	1	725
TCUEAP1_35	665	YP_008767038	putative DNA polymerase	424949	Salmonella phage SETP13	99	3.81e-73	28.895	255	1	656	1	725
TCUEAP1_35	665	ASH99365	DNA polymerase	2569975	Escherichia phage ST20	99	7.71e-73	29.868	254	1	657	1	739
TCUEAP1_35	665	QBQ80618	putative DNA polymerase	2508187	Escherichia phage vB_EcoS_WFI	99	4.75e-72	29.268	253	1	664	4	763
TCUEAP1_35	665	QBQ80552	putative DNA polymerase	2508186	Escherichia phage vB_EcoS_WF5505	99	1.22e-71	29.14	251	1	664	4	763
TCUEAP1_35	665	YP_008239602	DNA polymerase I	1173749	Salmonella phage FSL SP-031	98	2.04e-71	30.065	251	4	657	7	749
TCUEAP1_35	665	YP_009055319	DNA polymerase I	1527514	Escherichia phage EK99P-1	99	3.19e-71	29.231	250	1	664	4	763
TCUEAP1_35	665	APM00319	DNA polymerase	1914788	Salmonella phage STP03	99	4.9e-71	28.292	250	1	656	1	748
TCUEAP1_35	665	YP_002720046	DNA polymerase I	624134	Escherichia virus SSL2009a	99	5.47e-71	29.231	250	1	664	4	763
TCUEAP1_35	665	YP_006990411	DNA polymerase I	1245890	Escherichia virus JL1	99	7.72e-71	29.103	249	1	664	4	763
TCUEAP1_35	665	YP_009191398	DNA polymerase I	1701257	Enterobacter phage phiEap-2	99	8.22e-71	29.365	249	4	664	6	737
TCUEAP1_35	665	AUG84566	DNA polymerase I	2060112	Escherichia phage B2	99	8.73e-71	29.231	249	1	664	4	763
TCUEAP1_35	665	YP_009288126	DNA polymerase I	1883200	Escherichia phage Envy	99	3.2e-70	29.012	248	1	664	4	763
TCUEAP1_35	665	YP_009208141	DNA polymerase I, thermostable	1720498	Escherichia phage slur05	99	3.41e-70	28.974	248	1	664	4	763
TCUEAP1_35	665	ASW27622	hypothetical protein KPNN133_003	2026102	Klebsiella phage YMC16/01/N133_KPN_BP	99	3.58e-70	27.873	247	3	664	5	728
TCUEAP1_35	665	ANY30043	DNA polymerase I	1883205	Escherichia phage Pride	99	3.81e-70	28.846	248	1	664	4	763
TCUEAP1_35	665	QCO71598	DNA polymerase	2565596	Escherichia phage CEC_Kaz_2018	99	5.78e-70	28.974	247	1	664	4	763
TCUEAP1_35	665	QBJ04012	DNA polymerase I	2530161	Salmonella phage SEE-1	99	6.63e-70	29.712	246	1	657	1	746
TCUEAP1_35	665	YP_007112645	hypothetical protein HK578_038	1147142	Escherichia phage HK578	99	9.12e-70	28.974	246	1	664	4	763
TCUEAP1_35	665	QEA10372	DNA polymerase	2596714	Salmonella phage Shemara	98	5.5e-69	29.581	244	4	657	6	748
TCUEAP1_35	665	YP_009597314	putative DNA polymerase	698488	Escherichia phage K1ind1	93	1.61e-68	30.127	242	37	656	9	690
TCUEAP1_35	665	AZF89806	DNA polymerase I	2488596	Escherichia phage vB_EcoS_PNS1	99	1.61e-68	28.718	243	1	664	4	763
TCUEAP1_35	665	QBQ80490	putative DNA polymerase	2508185	Escherichia phage vB_EcoS_PTXU06	99	4.7e-68	28.718	242	1	664	4	763
TCUEAP1_35	665	YP_009291430	DNA polymerase I	1883202	Escherichia phage Gluttony	99	5.82e-68	28.718	241	1	664	4	763
TCUEAP1_35	665	ANT45293	DNA polymerase I	1852622	Xanthomonas phage Xoo-sp2	99	7.56e-67	30.665	238	6	664	47	752
TCUEAP1_35	665	AME18079	DNA polymerase	1775248	Pseudomonas phage AAT-1	99	1.08e-66	29.595	238	6	664	37	747
TCUEAP1_35	665	YP_009199498	putative DNA polymerase	1175663	Pseudomonas phage PaMx74	99	1.24e-65	29.837	235	6	664	63	767
TCUEAP1_35	665	QDP64122	putative DNA polymerase	2591644	Prokaryotic dsDNA virus sp.	98	1.31e-65	28.571	234	15	664	2	736
TCUEAP1_35	665	ARV77537	DNA polymerase A	2005789	Sinorhizobium phage phiM5	98	7.22e-65	29.635	231	4	652	12	676
TCUEAP1_35	665	YP_009210671	putative DNA polymerase	1175659	Pseudomonas phage PaMx28	99	3.19e-64	28.841	231	6	664	47	757
TCUEAP1_35	665	QDB70613	putative DNA polymerase	2544986	Pseudomonas phage RSP	99	3.24e-64	28.51	229	1	664	1	665
TCUEAP1_35	665	BAO53046	putative DNA polymerase	1462581	Pseudomonas phage KPP23	99	3.62e-64	28.51	229	1	664	1	665
TCUEAP1_35	665	NP_051006	P45	67571	Hamiltonella virus APSE1	99	1.2e-61	28.997	227	2	584	3	607
TCUEAP1_35	665	ATS92189	DNA polymerase	2047758	Stenotrophomonas phage DLP4	99	2.05e-61	29.744	224	6	664	83	791
TCUEAP1_35	665	YP_002308549	DNA polymerase	340054	Bacteriophage APSE-2	99	6.6e-61	29.291	225	2	584	3	607
TCUEAP1_35	665	AXH50981	DNA polymerase	2282409	Serratia phage Scapp	99	7.49e-60	28.816	219	3	664	5	740
TCUEAP1_35	665	ACJ10159	DNA polymerase, partial	568989	Bacteriophage APSE-3	71	3.09e-59	30.55	212	190	664	3	501
TCUEAP1_35	665	ABA29378	DNA polymerase, partial	340054	Bacteriophage APSE-2	83	4.39e-59	29.022	213	2	550	3	576
TCUEAP1_35	665	QDH83813	putative DNA polymerase I	2591049	Achromobacter phage vB_AxyS_19-32_Axy06	96	8.98e-59	30.05	216	7	556	11	573
TCUEAP1_35	665	QDH84294	putative DNA polymerase I	2591051	Achromobacter phage vB_AxyS_19-32_Axy16	96	1.84e-58	29.883	215	7	556	11	573
TCUEAP1_35	665	QDH84233	putative DNA polymerase I	2591050	Achromobacter phage vB_AxyS_19-32_Axy14	96	2.17e-57	29.716	212	7	556	11	573
TCUEAP1_35	665	ASD51940	hypothetical protein PspYZU01_55	1983555	Pseudomonas phage PspYZU01	95	2.79e-57	28.348	211	35	664	1	690
TCUEAP1_35	665	ANY29847	DNA polymerase I	1883204	Escherichia phage Lust	84	1.18e-56	29.104	208	106	664	9	658
TCUEAP1_35	665	YP_009201780	bifunctional 3'-5' exonuclease/DNA polymerase	1589747	Achromobacter phage 83-24	96	4.44e-55	30.017	206	7	556	11	574
TCUEAP1_35	665	BAV81076	DNA polymerase	1903259	Vibrio phage CKB-S1	99	1.08e-54	27.406	207	3	664	222	949
TCUEAP1_35	665	ASZ76556	DNA polymerase I	2025811	Salmonella phage SG2	72	1.66e-52	28.924	195	177	656	4	547
TCUEAP1_35	665	YP_009196233	bifunctional 3'-5' exonuclease/DNA polymerase	1589746	Achromobacter phage JWX	96	1.76e-52	29.431	198	7	556	11	573
TCUEAP1_35	665	QDP53504	putative DNA polymerase	2591644	Prokaryotic dsDNA virus sp.	99	2.44e-52	27.261	198	1	664	1	758
TCUEAP1_35	665	AUR81606	DNA-directed DNA polymerase, family A, palm domain	1881289	Vibrio phage 1.009.O._10N.261.51.C9	99	2.63e-52	27.674	198	3	664	71	791
TCUEAP1_35	665	AAQ96570	putative DNA polymerase	238893	Vibrio phage VP16C	92	8.11e-50	28.468	190	52	664	13	685
TCUEAP1_35	665	YP_009617955	DNA polymerase	1173752	Salmonella phage FSL SP-101	90	1.07e-49	31.849	192	1	432	1	435
TCUEAP1_35	665	YP_224063	hypothetical protein	293644	Salmonella phage SS3e	65	4.46e-49	30.512	183	1	432	1	435
TCUEAP1_35	665	ARB05699	DNA polymerase I	1964565	Synechococcus virus S-ESS1	77	1.01e-47	28.826	183	1	512	3	551
TCUEAP1_35	665	AXQ70168	DNA polymerase	2301720	Salmonella virus VSe103	90	1.81e-47	30.735	186	1	432	1	435
TCUEAP1_35	665	YP_005098102	DNA polymerase	1115478	Salmonella phage SE2	65	6.14e-47	30.512	183	1	432	1	435
TCUEAP1_35	665	YP_001110810	DNA polymerase family A	424944	Salmonella phage SETP3	90	1.84e-46	30.512	182	1	432	1	435
TCUEAP1_35	665	ANO58029	putative DNA polymerase	1852599	Shewanella phage SFCi1	99	2.14e-46	27.312	182	6	601	55	729
TCUEAP1_35	665	AST15459	DNA polymerase	2024214	Salmonella phage vB_SenS_PVP-SE2	90	3.1e-46	30.512	182	1	432	1	435
TCUEAP1_35	665	YP_009191560	DNA polymerase family A	1611545	Salmonella phage f18SE	90	4.17e-46	30.735	181	1	432	1	435
TCUEAP1_35	665	ALN97478	DNA polymerase family A	1747352	Salmonella phage fSE1C	90	4.4e-46	30.512	181	1	432	1	435
TCUEAP1_35	665	YP_009280158	DNA polymerase I	1868170	Salmonella phage MA12	90	7.58e-46	30.512	181	1	432	1	435
TCUEAP1_35	665	ASZ77938	DNA polymerase I	2025820	Salmonella phage ST3	90	8.62e-46	30.512	181	1	432	1	435
TCUEAP1_35	665	YP_009009961	putative intein containing DNA polymerase precursor	1465618	Salmonella phage vB_SenS-Ent2	90	8.7e-46	30.29	181	1	432	1	435
TCUEAP1_35	665	YP_007010490	putative intein-containing DNA polymerase precursor	1163482	Salmonella phage Ent1	90	9.36e-46	30.29	181	1	432	1	435
TCUEAP1_35	665	YP_009322845	intein-containing DNA polymerase precursor	1857099	Salmonella phage BPS11Q3	90	1.18e-45	30.512	180	1	432	1	435
TCUEAP1_35	665	AYP69659	DNA polymerase family A	2420239	Salmonella phage vB_SenS_phi135	90	1.75e-45	30.29	180	1	432	1	435
TCUEAP1_35	665	YP_009608592	DNA polymerase	1211279	Salmonella phage vB_SenS_AG11	90	4.67e-45	30.067	178	1	432	1	435
TCUEAP1_35	665	YP_004421796	DNA polymerase A domain protein	562742	Roseobacter phage RDJL Phi 1	91	1.1e-44	30.326	176	6	479	41	542
TCUEAP1_35	665	YP_007013558	DNA polymerase	1163482	Salmonella phage Ent1	90	1.46e-44	30.045	177	4	432	1	432
TCUEAP1_35	665	AWY03025	DNA polymerase I	2234083	Salmonella phage vB_SpuS_Sp4	90	3.36e-44	30.067	176	1	432	1	435
TCUEAP1_35	665	AEI71067	DNA polymerase	1048521	EBPR siphovirus 2	95	4.3e-44	29.959	176	3	458	4	476
TCUEAP1_35	665	YP_009603831	DNA polymerase A domain protein	1682380	Roseobacter phage RDJL Phi 2	91	1.03e-43	29.651	174	6	479	41	542
TCUEAP1_35	665	AAQ96505	putative DNA polymerase	238892	Vibrio phage VP16T	87	1.39e-43	28.144	172	3	580	55	693
TCUEAP1_35	665	AGF89775	phage polymerase	1289600	Streptococcus phage phiD12	37	1.45e-43	39.676	161	419	664	2	226
TCUEAP1_35	665	AGF89274	DNA polymerase I, partial	1173753	Salmonella phage FSL SP-019	43	4.68e-43	34.828	162	19	302	6	293
TCUEAP1_35	665	QBX30622	DNA polymerase I	2548257	Streptococcus phage Javan558	36	8.11e-42	39.095	156	423	664	1	221
TCUEAP1_35	665	QDP57856	putative DNA polymerase, partial	2591644	Prokaryotic dsDNA virus sp.	96	1.65e-41	27.405	166	7	642	25	667
TCUEAP1_35	665	ABS86178	DNA polymerase, partial	459064	Glycaspis brimblecombei secondary endosymbiont phage 1	57	2.06e-41	29.07	160	169	550	2	411
TCUEAP1_35	665	AUR87811	DNA-directed DNA polymerase, family A, palm domain	1881324	Vibrio phage 1.104.O._10N.286.49.A12	94	5.08e-41	33.241	166	352	656	455	808
TCUEAP1_35	665	AUR82758	hypothetical protein NVP1027O_60	1881293	Vibrio phage 1.027.O._10N.286.54.B8	94	1.02e-40	32.873	164	352	656	455	808
TCUEAP1_35	665	AUS00710	hypothetical protein NVP1277B_60	1881368	Vibrio phage 1.277.B._10N.286.54.E7	94	1.03e-40	32.873	164	352	656	455	808
TCUEAP1_35	665	AUR98398	DNA-directed DNA polymerase, family A, palm domain	1881443	Vibrio phage 1.250.O._10N.261.55.E11	94	1.19e-40	32.873	164	352	656	455	808
TCUEAP1_35	665	AVO23686	DNA polymerase I	2099853	Xanthomonas phage XPP1	99	1.66e-40	26.293	162	4	664	8	658
TCUEAP1_35	665	YP_003344973	gp38	673375	Sodalis phage SO1	99	4.07e-40	28.014	163	4	519	7	553
TCUEAP1_35	665	AUR82375	hypothetical protein NVP1023O_66	1881419	Vibrio phage 1.023.O._10N.222.51.B4	94	5.38e-40	32.603	162	352	656	456	809
TCUEAP1_35	665	AUR88825	hypothetical protein NVP1118A_65	1881331	Vibrio phage 1.118.A._10N.261.49.F6	94	2.46e-39	32.964	160	352	656	457	810
TCUEAP1_35	665	AUR87718	DNA-directed DNA polymerase, family A, palm domain	1881425	Vibrio phage 1.103.O._10N.261.52.F2	94	3.28e-39	32.133	160	352	656	455	808
TCUEAP1_35	665	ABW90571	DNA polymerase, partial	340054	Bacteriophage APSE-2	49	7.78e-39	30.295	152	190	512	3	358
TCUEAP1_35	665	YP_004957472	DNA polymerase family A	1109721	Shigella phage EP23	99	9.6e-39	27.837	159	4	519	7	553
TCUEAP1_35	665	APQ41885	DNA polymerase A family protein	1927017	Xanthomonas phage KPhi1	99	1.07e-38	25.612	157	4	664	8	656
TCUEAP1_35	665	ABW90565	DNA polymerase, partial	340054	Bacteriophage APSE-2	49	2.23e-38	30.295	151	190	512	3	358
TCUEAP1_35	665	AVO24371	DNA polymerase I	2099862	Xanthomonas phage XPV3	99	2.48e-38	25.862	156	4	664	8	658
TCUEAP1_35	665	AVO24309	DNA polymerase I	2099861	Xanthomonas phage XPV2	99	3.08e-38	25.862	156	4	664	8	658
TCUEAP1_35	665	ABW90569	DNA polymerase, partial	340054	Bacteriophage APSE-2	49	3.34e-38	30.027	150	190	512	3	358
TCUEAP1_35	665	ABW90564	DNA polymerase, partial	340054	Bacteriophage APSE-2	49	4.35e-38	30.541	150	190	512	3	358
TCUEAP1_35	665	YP_453672	putative DNA polymerase I	331627	Xanthomonas phage OP2	99	4.79e-38	25.144	155	4	664	8	658
TCUEAP1_35	665	AYD86153	DNA polymerase I	2315703	Microbacterium phage Burro	99	5.22e-38	24.533	156	6	663	18	721
TCUEAP1_35	665	AUR86710	coil containing protein	1881317	Vibrio phage 1.088.O._10N.261.46.A1	94	6.8e-38	32.055	156	352	656	455	808
TCUEAP1_35	665	AUS01465	coil containing protein	1881375	Vibrio phage 1.285.O._10N.286.55.C12	94	6.89e-38	32.055	156	352	656	456	809
TCUEAP1_35	665	ABW90566	DNA polymerase, partial	340054	Bacteriophage APSE-2	49	1.62e-37	29.759	149	190	512	3	358
TCUEAP1_35	665	QBX22667	DNA polymerase I	2548316	Streptococcus phage Javan93	24	2.68e-37	46.154	142	1	159	1	167
TCUEAP1_35	665	AUR82457	coil containing protein	1881292	Vibrio phage 1.024.O._10N.261.45.F8	93	3.59e-37	32.222	154	352	651	455	803
TCUEAP1_35	665	ACJ10154	DNA polymerase, partial	568990	Bacteriophage APSE-4	59	1.24e-36	31.405	152	272	585	53	388
TCUEAP1_35	665	QBX15420	DNA polymerase I	2548033	Streptococcus phage Javan185	24	1.46e-36	46.626	139	1	160	1	160
TCUEAP1_35	665	ACJ10149	DNA polymerase, partial	568991	Bacteriophage APSE-5	59	1.15e-35	31.667	149	272	585	53	388
TCUEAP1_35	665	YP_009221378	hypothetical protein SP37_12	1654890	Salmonella phage 37	48	1.35e-35	32.558	142	346	664	9	331
TCUEAP1_35	665	AGF89273	DNA polymerase I, partial	1173753	Salmonella phage FSL SP-019	45	1.65e-35	34.365	141	367	664	11	312
TCUEAP1_35	665	YP_001294903	DNA polymerase I	446807	Burkholderia virus BcepNY3	99	4.69e-35	25.504	146	4	664	6	655
TCUEAP1_35	665	QBX31311	DNA polymerase I	2548289	Streptococcus phage Javan630	33	3.34e-33	37.9	132	448	664	1	207
TCUEAP1_35	665	AXH71893	DNA polymerase I A	2202568	Caudovirales sp.	98	1.31e-32	22.947	140	3	657	8	752
TCUEAP1_35	665	AXF51965	hypothetical protein	2170413	Siphoviridae sp.	53	1.36e-32	28.142	134	4	356	7	363
TCUEAP1_35	665	AVL84225	P45, partial	67571	Hamiltonella virus APSE1	36	6.46e-32	32.632	132	272	512	64	334
TCUEAP1_35	665	QBA09448	putative DNA polymerase I, partial	2511836	Xanthomonas phage X5	96	8.11e-32	25.111	136	13	652	5	634
TCUEAP1_35	665	QBX27916	DNA polymerase I	2548158	Streptococcus phage Javan422	99	1.01e-31	37.668	137	443	664	598	807
TCUEAP1_35	665	QBA09444	putative DNA polymerase I, partial	2511832	Xanthomonas phage X1	96	2e-31	24.741	135	13	652	3	632
TCUEAP1_35	665	QDP57290	putative DNA polymerase	2591644	Prokaryotic dsDNA virus sp.	93	3.71e-31	26.475	134	1	620	2	597
TCUEAP1_35	665	QBX16560	DNA polymerase I	2548075	Streptococcus phage Javan255	99	6.02e-31	34.978	135	443	664	749	959
TCUEAP1_35	665	ADY17823	DNA polymerase, partial	986165	Eupelmus vesicularis secondary endosymbiont phage	30	7.12e-31	37.073	126	272	471	15	205
TCUEAP1_35	665	ADY17821	DNA polymerase, partial	986166	Nasonia vitripennis secondary endosymbiont phage	30	9.64e-31	37.379	125	272	471	15	205
TCUEAP1_35	665	ADY17820	DNA polymerase, partial	986165	Eupelmus vesicularis secondary endosymbiont phage	30	2.16e-30	36.585	124	272	471	15	205
TCUEAP1_35	665	ADY17819	DNA polymerase, partial	986167	Spalangia cameroni secondary endosymbiont phage	30	6.08e-30	36.098	123	272	471	15	205
TCUEAP1_35	665	QBX13775	DNA polymerase I	2547977	Streptococcus phage Javan105	29	1.4e-29	35.897	120	471	664	1	184
TCUEAP1_35	665	QDP44829	DNA polymerase I	2590948	Microbacterium phage Araxxi	98	1.48e-29	23.702	130	6	654	19	715
TCUEAP1_35	665	NP_958166	gp61	260373	Burkholderia virus Bcep43	99	2.2e-29	24.964	129	4	664	6	655
TCUEAP1_35	665	QBX13730	DNA polymerase I	2547974	Streptococcus phage Javan101	99	2.48e-29	34.529	130	443	664	749	959
TCUEAP1_35	665	QBA09447	putative DNA polymerase I, partial	2511835	Xanthomonas phage X4	94	1.57e-28	24.585	126	20	647	6	623
TCUEAP1_35	665	QBA09445	putative DNA polymerase I, partial	2511833	Xanthomonas phage X2	94	2.2e-27	24.394	123	20	644	1	615
TCUEAP1_35	665	QBA09446	putative DNA polymerase I, partial	2511834	Xanthomonas phage X3	94	3.39e-27	24.394	122	20	644	5	619
TCUEAP1_35	665	AIJ01116	DNA polymerase, partial	1249500	Bacteriophage APSE	21	4.23e-27	42.143	115	272	411	65	203
TCUEAP1_35	665	QDP46121	putative DNA polymerase	2591644	Prokaryotic dsDNA virus sp.	57	4.81e-27	29.058	122	288	664	281	598
TCUEAP1_35	665	AIJ01113	DNA polymerase, partial	1249500	Bacteriophage APSE	21	1.82e-26	42.143	114	272	411	65	203
TCUEAP1_35	665	AIJ01117	DNA polymerase, partial	1249500	Bacteriophage APSE	21	2.45e-26	42.143	113	272	411	65	203
TCUEAP1_35	665	AIJ01112	DNA polymerase, partial	1249500	Bacteriophage APSE	21	2.5e-26	42.143	113	272	411	65	203
TCUEAP1_35	665	AIJ01120	DNA polymerase, partial	1249500	Bacteriophage APSE	24	2.5e-26	38.182	113	272	431	65	228
TCUEAP1_35	665	AIJ01111	DNA polymerase, partial	1249500	Bacteriophage APSE	21	2.76e-26	42.143	113	272	411	65	203
TCUEAP1_35	665	AIJ01108	DNA polymerase, partial	1249500	Bacteriophage APSE	21	2.96e-26	42.143	112	272	411	65	203
TCUEAP1_35	665	AIJ01121	DNA polymerase, partial	1249500	Bacteriophage APSE	21	3.45e-26	41.429	112	272	411	65	203
TCUEAP1_35	665	AIJ01109	DNA polymerase, partial	1249500	Bacteriophage APSE	21	3.46e-26	41.429	112	272	411	65	203
TCUEAP1_35	665	AIJ01118	DNA polymerase, partial	1249500	Bacteriophage APSE	21	4e-26	41.007	110	273	411	1	138
TCUEAP1_35	665	AIJ01115	DNA polymerase, partial	1249500	Bacteriophage APSE	21	4.37e-26	41.429	112	272	411	65	203
TCUEAP1_35	665	AIJ01110	DNA polymerase, partial	1249500	Bacteriophage APSE	21	4.39e-26	42.446	112	272	410	65	202
TCUEAP1_35	665	AUR82375	hypothetical protein NVP1023O_66	1881419	Vibrio phage 1.023.O._10N.222.51.B4	94	9.46e-26	33.434	119	16	336	64	385
TCUEAP1_35	665	BAR35876	DNA-directed DNA polymerase I	1407671	uncultured Mediterranean phage uvMED	99	6.77e-25	24.313	115	1	664	1	599
TCUEAP1_35	665	NP_944374	gp66	244310	Burkholderia virus Bcep1	99	2.18e-24	25.18	114	4	664	6	654
TCUEAP1_35	665	AUR87718	DNA-directed DNA polymerase, family A, palm domain	1881425	Vibrio phage 1.103.O._10N.261.52.F2	94	2.56e-24	33.133	114	16	336	63	384
TCUEAP1_35	665	AUS01465	coil containing protein	1881375	Vibrio phage 1.285.O._10N.286.55.C12	94	3.34e-24	33.133	114	16	336	64	385
TCUEAP1_35	665	AUS00710	hypothetical protein NVP1277B_60	1881368	Vibrio phage 1.277.B._10N.286.54.E7	94	3.77e-24	32.249	114	16	336	63	384
TCUEAP1_35	665	AUR82758	hypothetical protein NVP1027O_60	1881293	Vibrio phage 1.027.O._10N.286.54.B8	94	3.97e-24	32.249	113	16	336	63	384
TCUEAP1_35	665	AUR86710	coil containing protein	1881317	Vibrio phage 1.088.O._10N.261.46.A1	94	6.16e-24	33.133	113	16	336	63	384
TCUEAP1_35	665	AUR82457	coil containing protein	1881292	Vibrio phage 1.024.O._10N.261.45.F8	93	8.7e-24	33.133	112	16	336	63	384
TCUEAP1_35	665	AQM32730	DNA polymerase A	340016	uncultured virus	98	9.83e-24	23.155	111	1	652	1	604
TCUEAP1_35	665	AUR88825	hypothetical protein NVP1118A_65	1881331	Vibrio phage 1.118.A._10N.261.49.F6	94	1.51e-23	32.448	112	16	336	63	386
TCUEAP1_35	665	AUR87811	DNA-directed DNA polymerase, family A, palm domain	1881324	Vibrio phage 1.104.O._10N.286.49.A12	94	2.53e-23	32.326	111	16	336	63	384
TCUEAP1_35	665	AUR98398	DNA-directed DNA polymerase, family A, palm domain	1881443	Vibrio phage 1.250.O._10N.261.55.E11	94	3.38e-23	31.953	110	16	336	63	384
TCUEAP1_35	665	ABN70703	DNA polymerase 4, partial	424947	Salmonella phage SETP7	32	1.66e-22	32.143	102	1	216	1	221
TCUEAP1_35	665	ABN70705	DNA polymerase 4, partial	424949	Salmonella phage SETP13	32	2.24e-22	32.143	102	1	216	1	221
TCUEAP1_35	665	YP_005098101	DNA polymerase	1115478	Salmonella phage SE2	25	3.78e-22	33.161	100	490	656	2	192
TCUEAP1_35	665	NP_705685	gp62	209052	Burkholderia virus Bcep781	99	8.23e-22	24.571	105	4	664	6	654
TCUEAP1_35	665	AQM32707	DNA polymerase A	340016	uncultured virus	99	9.14e-22	22.812	105	1	662	17	617
TCUEAP1_35	665	AXM43035	DNA polymerase, partial	2301453	Salmonella phage vB_SalS_PM8	43	1.11e-21	29.412	101	65	347	12	294
TCUEAP1_35	665	AQM32709	DNA polymerase A	340016	uncultured virus	98	2.08e-21	22.849	104	1	652	1	594
TCUEAP1_35	665	AIJ01107	DNA polymerase, partial	1249500	Bacteriophage APSE	24	2.75e-21	34.545	99	272	431	65	228
TCUEAP1_35	665	YP_224065	hypothetical protein	293644	Salmonella phage SS3e	25	4.73e-21	33.161	99.8	490	656	108	298
TCUEAP1_35	665	ABN70701	DNA polymerase 1, partial	424947	Salmonella phage SETP7	25	6.78e-21	33.161	98.2	490	656	69	259
TCUEAP1_35	665	YP_007010490	putative intein-containing DNA polymerase precursor	1163482	Salmonella phage Ent1	90	1.23e-20	33.679	102	490	656	834	1024
TCUEAP1_35	665	YP_007013558	DNA polymerase	1163482	Salmonella phage Ent1	90	1.37e-20	33.679	102	490	656	831	1021
TCUEAP1_35	665	AYP69659	DNA polymerase family A	2420239	Salmonella phage vB_SenS_phi135	90	1.39e-20	34.197	102	490	656	834	1024
TCUEAP1_35	665	YP_009009961	putative intein containing DNA polymerase precursor	1465618	Salmonella phage vB_SenS-Ent2	90	2.06e-20	33.679	102	490	656	834	1024
TCUEAP1_35	665	AST15459	DNA polymerase	2024214	Salmonella phage vB_SenS_PVP-SE2	90	2.15e-20	34.197	102	490	656	834	1024
TCUEAP1_35	665	YP_009191560	DNA polymerase family A	1611545	Salmonella phage f18SE	90	2.22e-20	33.679	102	490	656	834	1024
TCUEAP1_35	665	ALN97478	DNA polymerase family A	1747352	Salmonella phage fSE1C	90	2.41e-20	33.679	102	490	656	834	1024
TCUEAP1_35	665	AXQ70168	DNA polymerase	2301720	Salmonella virus VSe103	90	2.56e-20	33.679	102	490	656	834	1024
TCUEAP1_35	665	YP_009280158	DNA polymerase I	1868170	Salmonella phage MA12	90	4.65e-20	33.161	101	490	656	834	1024
TCUEAP1_35	665	ASZ77938	DNA polymerase I	2025820	Salmonella phage ST3	90	5.08e-20	33.161	100	490	656	834	1024
TCUEAP1_35	665	YP_009322845	intein-containing DNA polymerase precursor	1857099	Salmonella phage BPS11Q3	90	5.93e-20	33.161	100	490	656	834	1024
TCUEAP1_35	665	AWY03025	DNA polymerase I	2234083	Salmonella phage vB_SpuS_Sp4	90	1.21e-19	33.679	99.8	490	656	834	1024
TCUEAP1_35	665	YP_009603831	DNA polymerase A domain protein	1682380	Roseobacter phage RDJL Phi 2	91	2.4e-19	39.706	98.6	537	664	705	838
TCUEAP1_35	665	YP_009617955	DNA polymerase	1173752	Salmonella phage FSL SP-101	90	5.96e-19	33.161	97.4	490	656	834	1024
TCUEAP1_35	665	YP_004421796	DNA polymerase A domain protein	562742	Roseobacter phage RDJL Phi 1	91	6.76e-19	38.971	97.1	537	664	705	838
TCUEAP1_35	665	YP_001110810	DNA polymerase family A	424944	Salmonella phage SETP3	90	8.07e-19	32.642	97.1	490	656	834	1024
TCUEAP1_35	665	AKJ74069	DNA polymerase I	1654888	Salmonella phage 35	25	8.26e-19	33.918	90.1	4	172	5	174
TCUEAP1_35	665	YP_004957472	DNA polymerase family A	1109721	Shigella phage EP23	99	1.1e-18	34.286	96.7	490	664	856	1062
TCUEAP1_35	665	YP_003344973	gp38	673375	Sodalis phage SO1	99	2.04e-18	34.286	95.9	490	664	856	1062
TCUEAP1_35	665	ARB05709	DNA polymerase	1964565	Synechococcus virus S-ESS1	15	2.73e-18	42.157	85.9	564	664	5	106
TCUEAP1_35	665	YP_009608592	DNA polymerase	1211279	Salmonella phage vB_SenS_AG11	90	1.92e-17	32.124	92.8	490	656	834	1024
TCUEAP1_35	665	QDF16039	DNA polymerase I	2590876	Microbacterium phage LilyLou	93	4.73e-17	22.814	91.3	6	623	10	703
TCUEAP1_35	665	AQM32710	DNA polymerase A	340016	uncultured virus	63	4.92e-17	24.826	90.9	235	652	235	594
TCUEAP1_35	665	QBX16643	DNA polymerase I	2548084	Streptococcus phage Javan269	18	1.04e-16	35.338	82.4	1	123	3	134
TCUEAP1_35	665	AZV01773	DNA polymerase I	2500786	Microbacterium phage ArMaWen	93	1.68e-16	22.678	89.4	6	623	10	703
TCUEAP1_35	665	QDF16963	DNA polymerase I	2583039	Microbacterium phage TinyTimothy	94	1.68e-16	23.338	89.4	1	623	1	689
TCUEAP1_35	665	AXF51966	hypothetical protein	2170413	Siphoviridae sp.	36	1.76e-16	25.817	86.3	368	604	9	305
TCUEAP1_35	665	QDP53667	putative DNA polymerase	2591644	Prokaryotic dsDNA virus sp.	75	4.96e-16	23.191	87.8	157	656	139	617
TCUEAP1_35	665	APU03028	DNA polymerase	1929963	Salmonella phage LPSE1	14	1.97e-15	42.553	78.2	564	656	17	109
TCUEAP1_35	665	QDF15920	DNA polymerase I	2590877	Microbacterium phage Alex44	83	1.98e-15	23.065	85.9	70	623	88	695
TCUEAP1_35	665	YP_009152242	putative DNA polymerase A	1567004	Escherichia phage YD-2008.s	15	7.79e-15	42.157	76.6	564	664	27	127
TCUEAP1_35	665	QCG78296	DNA polymerase I	2565510	Microbacterium phage Akoni	93	4.48e-14	22.162	81.6	6	623	12	706
TCUEAP1_35	665	QDP55844	putative DNA polymerase	2591644	Prokaryotic dsDNA virus sp.	80	6.17e-14	22.339	80.9	130	662	114	618
TCUEAP1_35	665	AQM32728	DNA polymerase A	340016	uncultured virus	53	4.14e-13	23.662	78.2	312	662	316	617
TCUEAP1_35	665	YP_009221376	putative DNA polymerase A domain	1654890	Salmonella phage 37	14	1.25e-12	38.298	69.7	184	277	3	95
TCUEAP1_35	665	AEI71067	DNA polymerase	1048521	EBPR siphovirus 2	95	3.82e-12	27.189	75.9	490	664	840	1045
TCUEAP1_35	665	YP_009604324	hypothetical protein	1752027	Pseudomonas phage phiR18	44	5.98e-12	27.152	74.7	371	664	370	654
TCUEAP1_35	665	YP_009030597	putative DNA polymerase	1462608	Pseudomonas phage KPP25	44	6.81e-12	27.152	74.3	371	664	370	654
TCUEAP1_35	665	YP_009221377	hypothetical protein SP37_11	1654890	Salmonella phage 37	8	2.02e-10	53.704	62	280	333	1	54
TCUEAP1_35	665	YP_009196233	bifunctional 3'-5' exonuclease/DNA polymerase	1589746	Achromobacter phage JWX	96	4.44e-10	40.217	68.9	574	664	658	749
TCUEAP1_35	665	QDH50418	DNA polymerase	2591034	Caulobacter phage RW	99	5.14e-10	35.088	68.9	555	664	847	959
TCUEAP1_35	665	QDH84233	putative DNA polymerase I	2591050	Achromobacter phage vB_AxyS_19-32_Axy14	96	5.86e-10	40.217	68.6	574	664	658	749
TCUEAP1_35	665	QDH83813	putative DNA polymerase I	2591049	Achromobacter phage vB_AxyS_19-32_Axy06	96	5.96e-10	40.217	68.6	574	664	658	749
TCUEAP1_35	665	YP_009201780	bifunctional 3'-5' exonuclease/DNA polymerase	1589747	Achromobacter phage 83-24	96	6.33e-10	40.217	68.2	574	664	659	750
TCUEAP1_35	665	AVO24241	DNA polymerase I	2099860	Xanthomonas phage XPV1	11	9.96e-10	41.558	60.5	589	664	1	75
TCUEAP1_35	665	QDH84294	putative DNA polymerase I	2591051	Achromobacter phage vB_AxyS_19-32_Axy16	96	1.34e-09	39.13	67.4	574	664	658	749
TCUEAP1_35	665	YP_008058868	putative DNA polymerase	1327035	Mycobacterium phage CASbig	43	1.37e-09	24.483	66.6	353	640	247	456
TCUEAP1_35	665	QDP44780	DNA polymerase I	2590940	Mycobacterium phage Ajay	43	1.48e-09	24.653	67	355	640	360	567
TCUEAP1_35	665	YP_009014212	DNA polymerase I	1071506	Mycobacterium phage RidgeCB	43	2e-09	24.653	66.6	355	640	360	567
TCUEAP1_35	665	QBI97788	DNA polymerase I	2341047	Mycobacterium phage Zeuska	43	2.03e-09	24.653	66.6	355	640	360	567
TCUEAP1_35	665	AWN02557	DNA polymerase	2178922	Mycobacterium phage Oogway	44	2.09e-09	24.83	66.6	355	644	360	573
TCUEAP1_35	665	APQ41832	DNA polymerase 1	1927018	Mycobacterium phage Petruchio	44	2.22e-09	24.83	66.2	355	644	360	573
TCUEAP1_35	665	YP_009016031	DNA polymerase I	1076136	Mycobacterium virus Perseus	43	2.24e-09	24.653	66.2	355	640	360	567
TCUEAP1_35	665	ATN89388	DNA polymerase I	2041533	Mycobacterium phage ILeeKay	43	2.26e-09	24.653	66.2	355	640	360	567
TCUEAP1_35	665	YP_002223985	DNA polymerase	555603	Mycobacterium phage Solon	43	2.46e-09	24.653	66.2	355	640	360	567
TCUEAP1_35	665	QDM57778	DNA polymerase I	2585231	Mycobacterium phage Carlyle	43	2.48e-09	24.653	66.2	355	640	360	567
TCUEAP1_35	665	YP_009018272	DNA polymerase I	1089116	Mycobacterium virus Billknuckles	43	2.5e-09	24.653	66.2	355	640	360	567
TCUEAP1_35	665	AXH68065	DNA polymerase I	2283260	Mycobacterium phage Target	44	2.5e-09	24.83	66.2	355	644	360	573
TCUEAP1_35	665	YP_009019122	DNA polymerase	701456	Mycobacterium phage SkiPole	43	2.55e-09	24.653	66.2	355	640	360	567
TCUEAP1_35	665	AVO25469	DNA polymerase I	2094135	Mycobacterium phage Kykar	43	2.57e-09	24.653	66.2	355	640	360	567
TCUEAP1_35	665	YP_009043829	DNA polymerase I	1498204	Mycobacterium phage Pinto	44	2.59e-09	24.83	66.2	355	644	360	573
TCUEAP1_35	665	AVO25652	DNA polymerase I	2094137	Mycobacterium phage McGuire	43	2.61e-09	24.653	66.2	355	640	360	567
TCUEAP1_35	665	YP_009637574	DNA polymerase I	1032891	Mycobacterium virus BBPiebs31	43	2.64e-09	24.653	66.2	355	640	360	567
TCUEAP1_35	665	YP_008409778	DNA polymerase A	1340825	Mycobacterium phage Trouble	43	2.66e-09	24.653	66.2	355	640	360	567
TCUEAP1_35	665	AWY06674	hypothetical protein SEA_ZETA1847_40	2201444	Microbacterium phage Zeta1847	90	2.66e-09	22.624	66.2	51	649	71	612
TCUEAP1_35	665	AZF97235	DNA polymerase I	2488968	Mycobacterium phage Froghopper	43	2.66e-09	24.653	66.2	355	640	360	567
TCUEAP1_35	665	QCG77371	DNA polymerase I	2572318	Mycobacterium phage Sumter	43	2.66e-09	24.653	66.2	355	640	360	567
TCUEAP1_35	665	YP_009209433	DNA polymerase 1	1551710	Mycobacterium phage Abrogate	43	2.7e-09	24.653	66.2	355	640	360	567
TCUEAP1_35	665	YP_001994593	DNA polymerase	540065	Mycobacterium virus Jasper	44	2.92e-09	24.83	65.9	355	644	360	573
TCUEAP1_35	665	QAY03159	DNA polymerase I	2500806	Mycobacterium phage MetalQZJ	43	2.95e-09	24.653	65.9	355	640	360	567
TCUEAP1_35	665	YP_009291283	DNA polymerase	1873895	Mycobacterium phage Gompeii16	43	3.05e-09	24.653	65.9	355	640	360	567
TCUEAP1_35	665	QAY05691	DNA polymerase	2502430	Mycobacterium phage Fushigi	43	3.05e-09	24.653	65.9	355	640	360	567
TCUEAP1_35	665	YP_009637481	DNA polymerase I	1034109	Mycobacterium virus Kssjeb	43	3.08e-09	24.653	65.9	355	640	360	567
TCUEAP1_35	665	YP_009199559	DNA polymerase	1698441	Mycobacterium phage Rufus	43	4.13e-09	24.653	65.5	355	640	360	567
TCUEAP1_35	665	AVJ49149	DNA polymerase I	2099646	Mycobacterium phage Bob3	43	4.35e-09	24.653	65.5	355	640	360	567
TCUEAP1_35	665	AXH43642	DNA polymerase I	2250419	Mycobacterium phage BigMau	43	4.39e-09	24.653	65.5	355	640	360	567
TCUEAP1_35	665	AXH44992	DNA polymerase I	2250427	Mycobacterium phage Rohr	43	4.75e-09	24.653	65.5	355	640	360	567
TCUEAP1_35	665	YP_009595202	DNA-directed DNA polymerase-like protein	1796993	Bacillus phage Mgbh1	69	7.83e-09	24.153	64.7	203	660	326	701
TCUEAP1_35	665	AXH69379	DNA polymerase I	2283298	Mycobacterium phage NEHalo	43	8.11e-09	23.958	64.7	355	640	360	567
TCUEAP1_35	665	YP_009123911	DNA polymerase I	1567466	Mycobacterium phage Alvin	43	8.33e-09	24.306	64.7	355	640	360	567
TCUEAP1_35	665	YP_008050810	DNA polymerase I	1327773	Mycobacterium phage PattyP	43	1.01e-08	24.306	64.3	355	640	360	567
TCUEAP1_35	665	ANO58029	putative DNA polymerase	1852599	Shewanella phage SFCi1	99	1.07e-08	35.455	64.7	557	664	992	1099
TCUEAP1_35	665	AYP68417	DNA polymerase I	2419618	Bacillus phage vB_BboS-125	44	5.62e-08	23.473	62	371	662	585	832
TCUEAP1_35	665	YP_009603238	DNA polymerase I	1772291	Arthrobacter phage Amigo	46	6.53e-08	22.91	62	204	512	326	595
TCUEAP1_35	665	ALY08499	DNA polymerase I	1772292	Arthrobacter phage Anansi	46	6.59e-08	22.91	61.6	204	512	326	595
TCUEAP1_35	665	ALY10132	DNA polymerase I	1772313	Arthrobacter phage Rings	46	6.82e-08	22.91	61.6	204	512	326	595
TCUEAP1_35	665	AWY04885	DNA polymerase I	2201433	Microbacterium phage Floof	70	7.7e-08	21.298	61.6	177	640	212	588
TCUEAP1_35	665	AZU97667	DNA polymerase	2494333	Thermus phage YS40_Isch	43	1.72e-07	23.127	60.5	362	650	363	648
TCUEAP1_35	665	ASR84285	DNA polymerase I	2015832	Rhodococcus phage StCroix	41	3.48e-07	24.373	59.3	370	644	373	572
TCUEAP1_35	665	AWY03860	DNA polymerase I	2234025	Gordonia phage Nedarya	69	4.92e-07	22.5	58.9	189	644	221	574
TCUEAP1_35	665	YP_009624562	DNA polymerase	2108120	Gordonia phage Waits	71	6.11e-07	22.561	58.5	175	644	204	574
TCUEAP1_35	665	AWY04422	DNA polymerase I	2201446	Rhodococcus phage Alpacados	41	7e-07	24.014	58.5	370	644	373	572
TCUEAP1_35	665	YP_005087154	DNA polymerase I	1109715	Rhodococcus phage RER2	41	8.04e-07	24.014	58.2	370	644	373	572
TCUEAP1_35	665	AWY04950	DNA polymerase I	2201450	Rhodococcus phage Gollum	41	8.04e-07	24.373	58.2	370	644	373	572
TCUEAP1_35	665	AOQ27485	DNA polymerase I	1897541	Rhodococcus phage Natosaleda	41	8.18e-07	24.373	58.2	370	644	373	572
TCUEAP1_35	665	AQP30963	DNA polymerase	1955426	Rhodococcus phage BobbyDazzler	41	8.32e-07	24.014	58.2	370	644	373	572
TCUEAP1_35	665	AWY06299	DNA polymerase I	2201455	Rhodococcus phage Takoda	41	8.61e-07	24.014	58.2	370	644	373	572
TCUEAP1_35	665	AWY05973	DNA polymerase I	2201453	Rhodococcus phage Rasputin	41	8.69e-07	24.373	58.2	370	644	373	572
TCUEAP1_35	665	YP_009189689	DNA polymerase I	1701851	Rhodococcus phage CosmicSans	41	9.31e-07	24.373	57.8	370	644	373	572
TCUEAP1_35	665	AOT23605	DNA polymerase	1897551	Rhodococcus phage Harlequin	41	9.64e-07	24.373	57.8	370	644	373	572
TCUEAP1_35	665	YP_009221374	DNA polymerase I	1654890	Salmonella phage 37	11	9.73e-07	32	52.4	4	78	5	79
TCUEAP1_35	665	ASR80815	DNA polymerase I	2024280	Rhodococcus phage Yoncess	41	9.97e-07	24.373	57.8	370	644	373	572
TCUEAP1_35	665	YP_004306959	DNA polymerase I	59241	Streptococcus phage Dp-1	59	1e-06	20.423	58.2	261	653	380	763
TCUEAP1_35	665	AOZ62858	DNA polymerase I	1897441	Rhodococcus phage Partridge	41	1.19e-06	24.014	57.8	370	644	373	572
TCUEAP1_35	665	AQP30897	DNA polymerase I	1955425	Rhodococcus phage AngryOrchard	41	1.36e-06	24.014	57.4	370	644	373	572
TCUEAP1_35	665	AWY04572	DNA polymerase I	2201447	Rhodococcus phage Bradshaw	41	1.46e-06	24.373	57.4	370	644	373	572
TCUEAP1_35	665	AWY04048	DNA polymerase I	2234034	Rhodococcus phage Shuman	41	1.76e-06	24.014	57	370	644	373	572
TCUEAP1_35	665	AWY05736	DNA polymerase I	2201439	Microbacterium phage Percival	70	1.99e-06	21.298	57	177	640	212	588
TCUEAP1_35	665	YP_005086989	DNA polymerase I	1109716	Rhodococcus virus RGL3	41	2.37e-06	25	56.6	370	644	377	576
TCUEAP1_35	665	YP_006382962	DNA polymerase	1175504	Mycobacterium phage SWU1	63	2.72e-06	23.165	56.6	227	644	231	573
TCUEAP1_35	665	YP_009610180	DNA polymerase I	2015839	Arthrobacter phage Molivia	48	2.84e-06	21.407	56.6	192	512	314	595
TCUEAP1_35	665	ASR84483	DNA polymerase I	2015831	Rhodococcus phage RexFury	41	3.01e-06	24.014	56.2	370	644	373	572
TCUEAP1_35	665	NP_046860	DNA polymerase	28369	Mycobacterium virus D29	41	3.13e-06	23.022	56.2	371	644	379	585
TCUEAP1_35	665	AXH48909	DNA polymerase I	2250310	Mycobacterium phage Tomathan	41	3.13e-06	23.022	56.2	371	644	379	585
TCUEAP1_35	665	NP_039708	DNA polymerase I	31757	Mycobacterium virus L5	63	3.2e-06	23.165	56.2	227	644	231	573
TCUEAP1_35	665	YP_009005884	DNA polymerase	1445714	Mycobacterium phage Nyxis	41	3.27e-06	24.82	56.2	371	644	375	586
TCUEAP1_35	665	QBP28705	DNA polymerase I	2517945	Mycobacterium phage DBQu4n	41	3.75e-06	23.022	55.8	371	644	379	585
TCUEAP1_35	665	QEG13719	putative ssDNA binding domain protein	2591380	Bacillus phage vB_BspM_MarvelLand	32	4.26e-06	25.806	56.2	294	509	752	925
TCUEAP1_35	665	QAY13255	DNA polymerase I	2502451	Mycobacterium phage PinkPlastic	43	5.03e-06	23.529	55.5	355	640	360	567
TCUEAP1_35	665	YP_009281658	DNA polymerase	1887652	Gordonia phage Remus	69	5.15e-06	23.739	55.5	189	644	221	574
TCUEAP1_35	665	YP_009031232	DNA polymerase 1	1458714	Mycobacterium phage Seabiscuit	43	5.29e-06	23.529	55.5	355	640	360	567
TCUEAP1_35	665	YP_001491695	Putative DNA polymerase I	260121	Mycobacterium virus Bethlehem	43	5.34e-06	23.529	55.5	355	640	360	567
TCUEAP1_35	665	YP_009205082	DNA polymerase I	1718171	Mycobacterium phage Pari	43	6.29e-06	23.529	55.5	355	640	360	567
TCUEAP1_35	665	AXH67970	DNA polymerase I	2283259	Mycobacterium phage Sibs6	43	6.74e-06	23.529	55.1	355	640	360	567
TCUEAP1_35	665	AVI03580	DNA polymerase I	2081620	Mycobacterium phage BeesKnees	43	6.91e-06	23.529	55.1	355	640	360	567
TCUEAP1_35	665	ASR77148	DNA polymerase I	2024303	Mycobacterium phage MyraDee	69	6.94e-06	23.093	55.1	189	646	220	582
TCUEAP1_35	665	YP_009012730	DNA polymerase I	1086800	Mycobacterium phage Violet	43	6.97e-06	23.368	55.1	353	640	358	567
TCUEAP1_35	665	AVP41889	DNA polymerase I	2126814	Mycobacterium phage Jsquared	63	7.78e-06	23.256	55.1	227	644	231	573
TCUEAP1_35	665	YP_008858232	DNA polymerase I	1429904	Mycobacterium phage HanShotFirst	43	8.07e-06	23.529	55.1	355	640	360	567
TCUEAP1_35	665	YP_009021616	DNA polymerase I	1458724	Mycobacterium phage Alsfro	43	8.36e-06	23.529	55.1	355	640	360	567
TCUEAP1_35	665	YP_009210397	DNA polymerase I	1647308	Mycobacterium phage Nerujay	43	9.03e-06	23.368	54.7	353	640	358	567
TCUEAP1_35	665	BAR34747	DNA polymerase I (TIGR00593)	1407671	uncultured Mediterranean phage uvMED	66	1.09e-05	21.319	54.7	203	640	230	610
TCUEAP1_35	665	AXQ61885	DNA polymerase I	2301569	Mycobacterium phage PherrisBueller	43	1.16e-05	23.529	54.3	355	640	360	567
TCUEAP1_35	665	AYN59126	DNA polymerase I	2419970	Arthrobacter phage Yang	78	1.17e-05	21.96	54.3	138	659	197	627
TCUEAP1_35	665	AVP42534	DNA polymerase I	2126809	Mycobacterium phage Lopton	73	1.25e-05	21.782	54.3	156	640	185	567
TCUEAP1_35	665	YP_001994775	DNA polymerase	540064	Mycobacterium phage DD5	41	1.44e-05	22.993	54.3	370	640	374	567
TCUEAP1_35	665	AXH65993	DNA polymerase I	2283258	Mycobacterium phage Pita2	41	1.49e-05	22.993	53.9	370	640	374	567
TCUEAP1_35	665	BAQ92877	DNA polymerase I	1407671	uncultured Mediterranean phage uvMED	52	1.72e-05	21.037	53.9	320	662	424	733
TCUEAP1_35	665	BBC43690	putative DNA polymerase	2072006	Mycobacterium phage BK1	43	1.74e-05	23.183	53.9	355	640	360	567
TCUEAP1_35	665	YP_001994685	DNA polymerase I	540067	Mycobacterium virus lockley	41	1.75e-05	22.993	53.9	370	640	374	567
TCUEAP1_35	665	YP_003856842	putative DNA polymerase	871584	Clostridium phage phiCTP1	39	1.76e-05	23.81	53.9	362	621	434	718
TCUEAP1_35	665	AVJ49849	DNA polymerase I	2099633	Mycobacterium phage Ichabod	41	1.78e-05	22.993	53.9	370	640	374	567
TCUEAP1_35	665	AXC33689	DNA polymerase III alpha	2234077	Mycobacterium phage Mryolo	41	1.91e-05	22.993	53.9	370	640	374	567
TCUEAP1_35	665	YP_009636864	DNA polymerase I	1034110	Mycobacterium virus Lesedi	41	1.98e-05	22.993	53.5	370	640	374	567
TCUEAP1_35	665	AXQ64300	DNA polymerase I	2301709	Mycobacterium phage Maroc7	41	2.03e-05	22.993	53.5	370	640	374	567
TCUEAP1_35	665	APQ42400	DNA polymerase	1927019	Mycobacterium phage Blue	41	2.08e-05	22.993	53.5	370	640	374	567
TCUEAP1_35	665	YP_009591883	DNA polymerase I	1211283	Mycobacterium virus Marcell	41	2.16e-05	22.993	53.5	370	640	374	567
TCUEAP1_35	665	YP_001491613	hypothetical protein PBI_U2_43	260120	Mycobacterium phage U2	41	2.19e-05	22.993	53.5	370	640	374	567
TCUEAP1_35	665	YP_009636770	DNA polymerase I	1034108	Mycobacterium virus JC27	41	2.19e-05	22.993	53.5	370	640	374	567
TCUEAP1_35	665	AXH67655	DNA polymerase I	2283250	Mycobacterium phage Arlo	41	2.21e-05	22.993	53.5	370	640	374	567
TCUEAP1_35	665	AXQ51958	DNA polymerase I	2301549	Mycobacterium phage Crispicous1	41	2.21e-05	22.993	53.5	370	640	374	567
TCUEAP1_35	665	QCG76812	DNA polymerase I	2530146	Mycobacterium phage Rutherferd	41	2.21e-05	22.993	53.5	370	640	374	567
TCUEAP1_35	665	AWN02378	DNA polymerase I	2178920	Mycobacterium phage ConceptII	41	2.23e-05	22.993	53.5	370	640	374	567
TCUEAP1_35	665	YP_009013501	DNA polymerase	1089128	Mycobacterium virus Kugel	41	2.25e-05	22.993	53.5	370	640	374	567
TCUEAP1_35	665	YP_008858586	DNA polymerase I	1391432	Mycobacterium phage Graduation	41	2.26e-05	22.993	53.5	370	640	374	567
TCUEAP1_35	665	QDM56625	DNA polymerase I	2591126	Mycobacterium phage Big3	41	2.27e-05	22.993	53.5	370	640	374	567
TCUEAP1_35	665	QEA11331	DNA polymerase I	2596981	Mycobacterium phage Buttons	41	2.27e-05	22.993	53.5	370	640	374	567
TCUEAP1_35	665	YP_009210729	DNA polymerase	1701853	Mycobacterium phage Serenity	63	2.31e-05	23.488	53.5	227	644	231	573
TCUEAP1_35	665	AOZ64082	DNA polymerase I	1897449	Mycobacterium phage CactusRose	41	2.31e-05	22.993	53.5	370	640	374	567
TCUEAP1_35	665	AVJ51398	DNA polymerase I	2099449	Mycobacterium phage Scowl	41	2.31e-05	22.993	53.5	370	640	374	567
TCUEAP1_35	665	QAY03740	DNA polymerase I	2502417	Mycobacterium phage Petp2012	41	2.35e-05	22.993	53.5	370	640	374	567
TCUEAP1_35	665	YP_009011376	DNA polymerase I	1089118	Mycobacterium virus Bruns	41	2.37e-05	22.993	53.5	370	640	374	567
TCUEAP1_35	665	YP_008530508	DNA polymerase I	1340827	Mycobacterium phage SarFire	43	2.41e-05	23.183	53.5	355	640	360	567
TCUEAP1_35	665	AZF93944	DNA polymerase I	2488788	Mycobacterium phage Rhynn	41	2.45e-05	22.993	53.5	370	640	374	567
TCUEAP1_35	665	QEA11505	DNA polymerase I	2596980	Mycobacterium phage Anglerfish	41	2.45e-05	22.993	53.5	370	640	374	567
TCUEAP1_35	665	QAX95024	DNA polymerase I	2510572	Streptomyces phage Sebastisaurus	69	2.54e-05	20.964	53.5	185	640	219	587
TCUEAP1_35	665	YP_004957102	DNA polymerase I	764595	Bacillus phage W.Ph.	32	2.55e-05	26.291	53.5	298	509	390	562
TCUEAP1_35	665	YP_009637293	DNA polymerase I	1034113	Mycobacterium virus Museum	41	2.58e-05	22.993	53.1	370	640	374	567
TCUEAP1_35	665	AOQ29394	DNA polymerase I	1897425	Mycobacterium phage Bigfoot	41	2.99e-05	22.993	53.1	370	640	374	567
TCUEAP1_35	665	YP_009206951	DNA polymerase I	1690456	Bacillus phage TsarBomba	32	3.01e-05	25.806	53.5	294	509	752	925
TCUEAP1_35	665	AXC33601	DNA polymerase I	2234076	Mycobacterium phage Michley	41	3.2e-05	22.993	53.1	370	640	374	567
TCUEAP1_35	665	ALA07748	DNA polymerase	1673872	Bacillus phage PBC6	32	3.57e-05	25.806	53.1	294	509	752	925
TCUEAP1_35	665	YP_874046	DNA polymerase	407392	Thermus phage phiYS40	43	3.66e-05	22.222	52.8	362	650	363	648
TCUEAP1_35	665	YP_004782240	DNA polymerase	699370	Thermus phage TMA	43	3.69e-05	22.222	52.8	362	650	363	648
TCUEAP1_35	665	QBZ73407	DNA polymerase I	2562343	Streptomyces phage Heather	86	4.19e-05	21.486	52.8	68	640	92	587
TCUEAP1_35	665	YP_006907997	DNA polymerase I	1126950	Bacillus phage BCP78	32	4.24e-05	25.806	52.8	294	509	752	925
TCUEAP1_35	665	YP_009032091	DNA polymerase I	1468169	Mycobacterium phage Lamina13	73	4.33e-05	21.584	52.8	156	640	185	567
TCUEAP1_35	665	QDF14221	DNA polymerase	2588486	Microbacterium phage Iamgroot	41	4.49e-05	23.529	52.8	371	640	389	588
TCUEAP1_35	665	ARQ94594	DNA polymerase I	1983408	Mycobacterium phage Journey13	63	4.87e-05	21.86	52.4	227	644	231	573
TCUEAP1_35	665	YP_009199005	DNA polymerase I	1675548	Mycobacterium phage Barriga	43	4.88e-05	22.837	52.4	355	640	360	567
TCUEAP1_35	665	YP_009637759	DNA polymerase I	1036613	Mycobacterium virus Mrgordo	43	4.93e-05	23.183	52.4	355	640	360	567
TCUEAP1_35	665	AQN32537	putative DNA polymerase 2	1913122	Bacillus phage BCP12	32	5.02e-05	25.806	52.8	294	509	513	686
TCUEAP1_35	665	YP_009199840	DNA polymerase I	1675553	Mycobacterium phage Nhonho	43	5.06e-05	22.68	52.4	353	640	358	567
TCUEAP1_35	665	QBP31063	DNA polymerase I	2517967	Mycobacterium phage Refuge	41	5.44e-05	23.022	52.4	371	644	380	578
TCUEAP1_35	665	YP_009283294	DNA polymerase	1873891	Mycobacterium phage Papez	41	5.94e-05	22.628	52	370	640	374	567
TCUEAP1_35	665	YP_009211754	DNA polymerase	1701849	Mycobacterium phage Turj99	43	6.22e-05	22.837	52	355	640	360	567
TCUEAP1_35	665	ATW59829	DNA polymerase I	2047845	Mycobacterium phage Wilkins	43	6.49e-05	22.837	52	355	640	360	567
TCUEAP1_35	665	QBP31338	DNA polymerase I	2517948	Mycobacterium phage Dulcie	41	7.32e-05	22.628	52	370	640	374	567
TCUEAP1_35	665	AOT27636	DNA polymerase	1881141	Mycobacterium phage Magnito	43	7.58e-05	22.68	52	353	640	358	567
TCUEAP1_35	665	YP_009218375	DNA polymerase I	1597976	Enterococcus phage EFDG1	31	7.7e-05	23.301	52	304	509	376	542
TCUEAP1_35	665	AOZ62055	DNA polymerase II	1909403	Bacillus phage QCM8	32	8.71e-05	25.346	51.6	294	509	274	447
TCUEAP1_35	665	YP_001994860	DNA polymerase	540068	Mycobacterium virus Pukovnik	69	9.83e-05	21.162	51.6	189	644	221	578
TCUEAP1_35	665	ABA29401	DNA polymerase, partial	340054	Bacteriophage APSE-2	12	0.000102	38.462	50.8	587	664	247	323
TCUEAP1_35	665	QEG04202	DNA polymerase 2	2596657	Bacillus phage BC-T25	32	0.00011	25.346	51.6	294	509	751	924
TCUEAP1_35	665	QDB71504	DNA polymerase I	2587819	Enterococcus phage vB_OCPT_Ben	31	0.000115	23.301	51.6	304	509	655	821
TCUEAP1_35	665	QAX97614	putative DNA polymerase	2419745	Enterococcus phage EfsSzw-1	31	0.000119	23.301	51.6	304	509	655	821
TCUEAP1_35	665	AQY55392	DNA polymerase I	1962672	Streptococcus virus MS1	44	0.000127	22.324	51.2	362	653	446	763
TCUEAP1_35	665	AYJ73520	DNA polymerase I	2315766	Enterococcus phage EfV12-phi1	31	0.000127	23.301	51.2	304	509	655	821
TCUEAP1_35	665	ATN92172	DNA polymerase I	2041553	Mycobacterium phage TipsytheTRex	63	0.000135	22.791	50.8	227	644	231	573
TCUEAP1_35	665	YP_008430791	DNA polymerase I	1076630	Mycobacterium phage AnnaL29	63	0.000148	21.262	50.8	227	644	231	573
TCUEAP1_35	665	YP_009303499	DNA polymerase I	1815969	Mycobacterium phage Loser	63	0.00016	21.028	50.8	227	644	231	573
TCUEAP1_35	665	ACJ10154	DNA polymerase, partial	568990	Bacteriophage APSE-4	59	0.000171	37.179	50.8	587	664	696	772
TCUEAP1_35	665	YP_009188027	hypothetical protein	1690684	Mycobacterium phage Phlei	41	0.000224	22.662	50.4	371	644	379	577
TCUEAP1_35	665	NP_051006	P45	67571	Hamiltonella virus APSE1	99	0.000268	38.462	50.4	587	664	916	992
TCUEAP1_35	665	YP_009003079	DNA polymerase I	1277886	Bacillus phage BPS10C	32	0.000268	25.822	50.4	298	509	675	847
TCUEAP1_35	665	YP_002308549	DNA polymerase	340054	Bacteriophage APSE-2	99	0.00027	38.462	50.4	587	664	916	992
TCUEAP1_35	665	ACJ10149	DNA polymerase, partial	568991	Bacteriophage APSE-5	59	0.000279	37.179	50.1	587	664	696	772
TCUEAP1_35	665	YP_006907753	DNA polymerase I	1136731	Bacillus phage BPS13	32	0.000287	25.822	50.1	298	509	675	847
TCUEAP1_35	665	YP_009282110	DNA polymerase 2	1837830	Bacillus phage SalinJah	32	0.0003	25.822	50.1	298	509	675	847
TCUEAP1_35	665	AYP68635	DNA polymerase I	2419623	Exiguobacterium phage vB_EalM-132	33	0.000386	22.374	49.7	292	509	556	737
TCUEAP1_35	665	AXH46785	DNA polymerase I	2250290	Mycobacterium phage Acolyte	69	0.00052	21.73	49.3	186	644	217	573
TCUEAP1_35	665	YP_001468518	DNA polymerase I	40523	Listeria virus A511	31	0.001	23.786	48.1	304	508	377	542
TCUEAP1_35	665	YP_406445	DNA polymerase I	330395	Listeria virus P100	31	0.001	23.786	48.1	304	508	349	514
TCUEAP1_35	665	AGX13783	putative DNA polymerase A	340016	uncultured virus	89	0.001	20.472	48.1	59	648	81	643
TCUEAP1_35	665	YP_007676797	DNA polymerase I	1168744	Listeria phage vB_LmoM_AG20	31	0.001	23.786	48.1	304	508	369	534
TCUEAP1_35	665	YP_009042946	DNA polymerase I	1173764	Listeria phage LP-048	31	0.001	23.786	48.1	304	508	369	534
TCUEAP1_35	665	AII27285	DNA polymerase I	1486397	Listeria phage LMTA-34	31	0.001	23.786	47.8	304	508	369	534
TCUEAP1_35	665	YP_009043411	DNA polymerase I	1486422	Listeria phage List-36	31	0.001	23.786	48.1	304	508	369	534
TCUEAP1_35	665	YP_009100978	DNA polymerase I	1541821	Listeria phage WIL-1	31	0.001	23.786	48.1	304	508	369	534
TCUEAP1_35	665	YP_009304601	DNA polymerase I	1815972	Mycobacterium phage ArcherNM	63	0.001	22.093	48.1	227	644	231	573
TCUEAP1_35	665	QDK05035	DNA polymerase I	2590051	Listeria phage LP-066	31	0.001	23.786	48.1	304	508	349	514
TCUEAP1_36	831	YP_239994	ORF002	215167	Staphylococcus virus 3a	95	0	39.975	594	17	808	27	782
TCUEAP1_36	831	YP_239849	ORF003	320836	Staphylococcus phage 2638A	97	0	38.983	598	20	828	30	808
TCUEAP1_36	831	YP_240066	ORF002	320839	Staphylococcus virus 47	95	0	40.149	599	17	808	27	782
TCUEAP1_36	831	YP_002267999	virulence-associated protein E	430796	Staphylococcus phage phi2958PVL	95	0	40.1	593	17	808	27	782
TCUEAP1_36	831	YP_001429934	hypothetical protein	445516	Staphylococcus phage tp310-2	95	0	40.1	595	17	808	27	782
TCUEAP1_36	831	YP_002332395	hypothetical protein SauSIPLA35_gp32	575610	Staphylococcus virus IPLA35	95	0	40.1	595	17	808	27	782
TCUEAP1_36	831	YP_003347380	VirE domain protein	673839	Enterococcus phage phiFL4A	97	0	39.558	617	6	810	15	786
TCUEAP1_36	831	YP_007392380	virulence-associated protein E	1165702	Staphylococcus phage phi7401PVL	95	0	40.1	595	17	808	27	782
TCUEAP1_36	831	YP_007005698	virulence-associated protein E	1168612	Staphylococcus phage SMSAP5	95	0	40.1	595	17	808	27	782
TCUEAP1_36	831	YP_008058793	virulence-associated protein E	1277672	Staphylococcus phage StauST398-2	95	0	40.1	595	17	808	27	782
TCUEAP1_36	831	AGG36623	virulence associated protein E	1296641	Staphylococcus phage LH1	95	0	40.224	596	17	808	27	782
TCUEAP1_36	831	AGR47421	virulence-associated E family protein	1296660	Brevibacillus phage Emery	99	0	38.462	553	7	826	5	784
TCUEAP1_36	831	YP_009010739	virulence-associated protein E	1327037	Croceibacter phage P2559Y	99	0	49.58	829	3	828	2	789
TCUEAP1_36	831	YP_009216663	virulence-associated E domain-containing protein	1567012	Clostridium phage phiCT453A	99	0	41.446	661	9	828	21	806
TCUEAP1_36	831	AQY52639	phage-like protein	1633782	Listeria phage LWP01	99	0	40.024	624	6	829	13	807
TCUEAP1_36	831	YP_009204313	VirE family protein	1674930	Staphylococcus phage vB_SauS_phi2	95	0	40.1	594	17	808	27	782
TCUEAP1_36	831	ARM68413	DNA primase	1965535	Corynebacterium phage IME1320_01	99	0	38.588	557	6	828	4	812
TCUEAP1_36	831	AUM58327	virulence protein E	2060948	Staphylococcus phage phiSa2wa_st121mssa	95	0	40.1	596	17	808	27	782
TCUEAP1_36	831	AUM57840	virulence protein E	2060950	Staphylococcus phage phiSa2wa_st30	95	0	39.975	596	17	808	27	782
TCUEAP1_36	831	AUM58056	virulence protein E	2060954	Staphylococcus phage phiSa2wa_st78	95	0	39.975	595	17	808	27	782
TCUEAP1_36	831	AUV59697	hypothetical protein SHSt15644_orf00065	2066503	Staphylococcus phage SH-St 15644	95	0	40.149	602	17	808	27	782
TCUEAP1_36	831	AXF38852	DNA primase	2268608	Staphylococcus phage SA137ruMSSAST121PVL	95	0	40.1	595	17	808	27	782
TCUEAP1_36	831	AYB70525	hypothetical protein SAMW_43	2301601	Corynebacterium phage SamW	99	0	36.667	561	6	828	4	798
TCUEAP1_36	831	AZB66719	virulence associated factor E	2491316	Staphylococcus phage phiSP119-1	97	0	38.983	598	20	828	30	808
TCUEAP1_36	831	AZB66516	DNA primase	2491319	Staphylococcus phage phiSP15-1	95	0	39.428	595	20	808	30	783
TCUEAP1_36	831	QBJ05166	DNA primase	2510452	Staphylococcus phage vB_SpsS_QT1	97	0	39.104	602	20	828	30	808
TCUEAP1_36	831	QBX18199	DNA primase	2548151	Streptococcus phage Javan405	99	0	38.186	562	7	829	3	782
TCUEAP1_36	831	QBX31348	DNA primase	2548289	Streptococcus phage Javan630	99	0	36.472	552	7	826	1	781
TCUEAP1_36	831	QDH94118	hypothetical protein SEA_ADELAIDE_43	2588499	Corynebacterium phage Adelaide	99	0	36.786	562	6	828	4	798
TCUEAP1_36	831	QDF20021	hypothetical protein SEA_STILES_47	2588504	Corynebacterium phage Stiles	99	0	37.143	566	6	828	4	798
TCUEAP1_36	831	QDH93758	hypothetical protein SEA_STAB_47	2591204	Corynebacterium phage StAB	99	0	37.5	571	6	828	4	798
TCUEAP1_36	831	QBX22811	DNA primase	2547973	Streptococcus phage Javan100	99	8.04e-179	37.574	538	6	829	2	783
TCUEAP1_36	831	APQ42462	virulence-associated protein E	1927015	Pasteurella phage PMP-GADVASU-IND	99	3.24e-168	35.906	513	6	829	5	833
TCUEAP1_36	831	ASD51081	DNA primase	2006938	Erysipelothrix phage phi1605	99	1.23e-136	32.651	429	6	824	3	776
TCUEAP1_36	831	AUR81230	nucleoside triphosphate hyrolase	2072797	Bacillus phage Carmen17	99	1.05e-134	33.716	425	6	829	3	810
TCUEAP1_36	831	AXN58315	nucleoside triphosphate hydrolase	2283012	Bacillus phage Wes44	99	7.52e-132	33.257	417	6	829	3	810
TCUEAP1_36	831	YP_006383501	P-loop containing nucleoside triphosphate hydrolase	1161901	Bacillus phage PBC1	87	1.96e-127	34.162	407	6	726	3	721
TCUEAP1_36	831	QBX14987	DNA primase	2548015	Streptococcus phage Javan163	38	1.35e-89	49.387	305	6	324	15	340
TCUEAP1_36	831	QBX15222	DNA primase	2548024	Streptococcus phage Javan177	38	1.35e-89	49.387	305	6	324	15	340
TCUEAP1_36	831	QBX19044	DNA primase	2548186	Streptococcus phage Javan465	38	1.4e-89	49.387	305	6	324	15	340
TCUEAP1_36	831	QBX14351	DNA primase	2547998	Streptococcus phage Javan135	38	1.41e-89	49.387	305	6	324	15	340
TCUEAP1_36	831	QBX15418	DNA primase	2548033	Streptococcus phage Javan185	38	1.58e-89	49.387	305	6	324	15	340
TCUEAP1_36	831	QBX29407	DNA primase	2548209	Streptococcus phage Javan494	38	2.13e-89	49.387	305	6	324	15	340
TCUEAP1_36	831	QBX28518	DNA primase	2548179	Streptococcus phage Javan456	38	2.81e-89	49.387	304	6	324	15	340
TCUEAP1_36	831	NP_795676	putative DNA primase/helicase	198543	Streptococcus phage 315.6	38	7.22e-89	49.08	303	6	324	15	340
TCUEAP1_36	831	QBX24392	DNA primase	2548034	Streptococcus phage Javan186	38	1.3e-88	49.08	302	6	324	15	340
TCUEAP1_36	831	QBX23586	DNA primase	2548002	Streptococcus phage Javan140	38	1.53e-88	49.08	302	6	324	15	340
TCUEAP1_36	831	QBX28855	DNA primase	2548191	Streptococcus phage Javan472	38	6.68e-88	49.08	300	6	324	15	340
TCUEAP1_36	831	QBX17937	DNA primase	2548141	Streptococcus phage Javan385	38	4.3e-86	46.933	296	6	324	19	344
TCUEAP1_36	831	QBX31230	DNA primase	2548286	Streptococcus phage Javan626	37	9.07e-86	48.693	295	6	310	19	324
TCUEAP1_36	831	QBX22092	DNA primase	2548290	Streptococcus phage Javan633	37	1e-85	48.693	295	6	310	19	324
TCUEAP1_36	831	QBX27477	DNA primase	2548145	Streptococcus phage Javan392	38	4.84e-85	46.626	293	6	324	19	344
TCUEAP1_36	831	QBX17978	DNA primase	2548143	Streptococcus phage Javan389	38	5.2e-85	46.626	293	6	324	19	344
TCUEAP1_36	831	YP_001469196	primase	403905	Streptococcus phage P9	33	1.09e-76	48.736	256	6	281	15	291
TCUEAP1_36	831	ARM68458	virulence-associated protein E	1965536	Staphylococcus phage IME1364_01	48	1.83e-70	33.176	245	386	786	8	432
TCUEAP1_36	831	YP_009140416	putative helicase	741942	Lactococcus phage 1358	90	4.14e-60	25.508	224	6	757	4	774
TCUEAP1_36	831	ATN93361	DNA primase	2041341	Marinobacter phage PS3	35	1.89e-53	37.162	203	419	713	344	633
TCUEAP1_36	831	YP_001974348	hypothetical protein phiPH15_gp22	537874	Streptococcus phage PH15	51	8.1e-50	30.876	187	408	829	19	441
TCUEAP1_36	831	YP_009223140	hypothetical protein LfeSau_40	1567453	Lactobacillus phage LfeSau	48	2.47e-49	30.75	184	404	798	10	403
TCUEAP1_36	831	QDP66961	putative primase	2591644	Prokaryotic dsDNA virus sp.	39	4.26e-48	33.832	189	377	701	398	720
TCUEAP1_36	831	YP_009320706	VirE domain protein	1701813	Streptococcus phage phiARI0131-1	52	1.1e-47	30.112	181	398	829	8	441
TCUEAP1_36	831	QBX26021	hypothetical protein Javan288_0018	2548094	Streptococcus phage Javan288	50	2.76e-47	31.059	179	416	830	12	427
TCUEAP1_36	831	AYP29068	helicase	2419655	Streptococcus phage SW6	50	3.42e-47	30.238	179	416	828	27	440
TCUEAP1_36	831	APM00353	hypothetical protein IPP37_00027	1916176	Streptococcus phage IPP37	50	1.24e-46	30.047	178	416	829	25	439
TCUEAP1_36	831	AHN84616	hypothetical protein	1461246	Streptococcus phage Spn1	50	1.31e-46	30.047	178	416	829	25	439
TCUEAP1_36	831	APD21716	hypothetical protein IPP10_00027	1916151	Streptococcus phage IPP10	50	1.56e-46	30.047	177	416	829	25	439
TCUEAP1_36	831	APD21592	hypothetical protein IPP8_00026	1916206	Streptococcus phage IPP8	50	2.34e-46	30.047	177	416	829	25	439
TCUEAP1_36	831	APD22788	hypothetical protein IPP31_00025	1916171	Streptococcus phage IPP31	50	2.35e-46	30.047	177	416	829	25	439
TCUEAP1_36	831	APD23653	hypothetical protein IPP50_00026	1916188	Streptococcus phage IPP50	50	6.27e-46	29.812	176	416	829	25	439
TCUEAP1_36	831	APD22529	hypothetical protein IPP26_00026	1916166	Streptococcus phage IPP26	50	6.45e-46	29.812	176	416	829	25	439
TCUEAP1_36	831	APD21652	hypothetical protein IPP9_00026	1916207	Streptococcus phage IPP9	50	6.71e-46	29.812	176	416	829	25	439
TCUEAP1_36	831	CBW39003	VirE domain protein	870470	Streptococcus phage 040922	50	7.56e-46	29.812	176	416	829	27	441
TCUEAP1_36	831	ALH47312	VirE domain protein	1701821	Streptococcus phage phiARI0399	50	8.98e-46	29.812	176	416	829	25	439
TCUEAP1_36	831	YP_009321982	VirE domain protein	1701824	Streptococcus phage phiARI0460-1	50	1.97e-45	29.302	174	416	829	25	439
TCUEAP1_36	831	QBX23760	hypothetical protein Javan150_0019	2548008	Streptococcus phage Javan150	50	3.3e-45	28.904	174	416	829	25	439
TCUEAP1_36	831	QBX30831	hypothetical protein Javan576_0043	2548268	Streptococcus phage Javan576	50	1.16e-44	30.751	172	416	829	27	441
TCUEAP1_36	831	AVH85777	hypothetical protein	2079298	Lactobacillus phage PM411	39	5.39e-44	32.927	170	406	725	29	355
TCUEAP1_36	831	QBX18177	hypothetical protein Javan399_0037	2548148	Streptococcus phage Javan399	46	1.71e-42	29.177	165	425	808	1	395
TCUEAP1_36	831	NP_076815	helicase	151539	Lactococcus phage bIL312	49	1.82e-42	28.505	167	415	824	57	479
TCUEAP1_36	831	YP_009099738	virulence-associated protein	1555208	Ruegeria phage DSS3-P1	76	6.97e-42	32.092	171	9	338	11	358
TCUEAP1_36	831	QBX08726	hypothetical protein JavanS292_0009	2558611	Streptococcus satellite phage Javan292	48	8.73e-42	28.979	164	417	818	46	463
TCUEAP1_36	831	QBX08394	hypothetical protein JavanS257_0004	2558594	Streptococcus satellite phage Javan257	48	9.52e-42	28.979	164	417	818	46	463
TCUEAP1_36	831	QBX21708	hypothetical protein Javan589_0031	2548276	Streptococcus phage Javan589	48	1.01e-41	29.657	164	416	812	27	427
TCUEAP1_36	831	YP_239925	ORF023	320837	Staphylococcus virus 42e	18	2.08e-40	50	152	17	162	27	172
TCUEAP1_36	831	QBX30560	hypothetical protein Javan554_0033	2548256	Streptococcus phage Javan554	50	2.78e-40	27.315	160	416	830	36	458
TCUEAP1_36	831	ACJ10118	predicted P-loop ATPase, partial	568989	Bacteriophage APSE-3	33	4.66e-40	34.296	163	463	736	315	584
TCUEAP1_36	831	QDP64417	putative primase	2591644	Prokaryotic dsDNA virus sp.	29	8.06e-40	37.402	157	487	729	81	329
TCUEAP1_36	831	QBX22228	virulence-associated protein E	2548298	Streptococcus phage Javan645	47	1.16e-39	27.094	158	416	809	38	442
TCUEAP1_36	831	AGF87322	putative virulence-associated protein E	1289595	Streptococcus phage phi20c	50	1.28e-39	27.356	158	416	830	36	458
TCUEAP1_36	831	QBX30499	virulence-associated protein E	2548251	Streptococcus phage Javan548	50	1.48e-39	27.356	158	416	830	38	460
TCUEAP1_36	831	ARB05736	DNA primase	1964565	Synechococcus virus S-ESS1	55	1.69e-39	27.853	161	265	719	19	519
TCUEAP1_36	831	QBX21411	hypothetical protein Javan573_0024	2548266	Streptococcus phage Javan573	50	2.16e-39	27.356	157	416	830	38	460
[truncated: 1,167 more rows]
